# Supplementary material for: Bis(5-amino-4-amino­carbonyl-1H-imid­azol-3-ium) (5-amino-4-amino­carbonyl-1H-imidazol-3-ium-κO)-di-μ-chlorido-hepta­chlorido-dibismuth(III) mono­hydrate
Source: Acta Crystallogr Sect E Struct Rep Online. 2008 Apr 10;64(Pt 5):m643–4. doi: 10.1107/S1600536808009367 (PMC2961098; doi:10.1107/S1600536808009367)
Supplement: Supplementary file 2 [file e-64-0m643-Isup2.hkl]

#
# h,k,l, Fc-squared, Fo-squared, sigma(Fo-squared) and status flag
#
data_I
_shelx_title ' a in P -1'
_shelx_refln_list_code          4
_shelx_F_calc_maximum      693.06
_exptl_crystal_F_000      1054.00
_reflns_d_resolution_high  0.8255
 
loop_
 _symmetry_equiv_pos_as_xyz
 'x, y, z'
 '-x, -y, -z'
 
_cell_length_a    11.3365
_cell_length_b    12.2486
_cell_length_c    12.7919
_cell_angle_alpha  74.433
_cell_angle_beta   65.939
_cell_angle_gamma  75.397
 
_shelx_F_squared_multiplier     1.000
 
loop_
 _refln_index_h
 _refln_index_k
 _refln_index_l
 _refln_F_squared_calc
 _refln_F_squared_meas
 _refln_F_squared_sigma
 _refln_observed_status
   1   0   0     3617.78     4145.55    186.62 o
   2   0   0    18179.89    21292.55   1088.87 o
   3   0   0      311.14      409.47     32.73 o
   4   0   0      827.11      921.53     46.34 o
   5   0   0    37233.18    39959.10   1409.55 o
   6   0   0     1179.05     1380.52     62.74 o
   7   0   0     7574.68     7800.11    276.66 o
   8   0   0      181.71      191.52     30.11 o
   9   0   0     1094.30     1190.90     65.35 o
  10   0   0    11182.16    11145.99    472.35 o
  11   0   0       25.35       89.10     45.32 o
  12   0   0     7015.91     7428.27    331.09 o
 -12   1   0     4317.21     4363.63    216.72 o
 -11   1   0        9.46       49.70     42.39 o
 -10   1   0     1795.37     1914.25    113.40 o
  -9   1   0     1563.65     1706.68    100.18 o
  -8   1   0    16598.63    17052.73    589.48 o
  -7   1   0     6696.28     6694.85    241.20 o
  -6   1   0      377.62      369.21     30.38 o
  -5   1   0      326.76      336.35     49.78 o
  -4   1   0     2371.97     2599.27    117.08 o
  -3   1   0    34268.07    40542.40   4298.92 o
  -2   1   0    49113.46    64205.91   8300.37 o
  -1   1   0     8045.54     8814.64    557.85 o
   0   1   0     3477.58     6090.01    425.45 o
   1   1   0      222.55      728.11     45.10 o
   2   1   0    50751.48    52196.13   2656.09 o
   3   1   0    21255.67    22073.25    976.13 o
   4   1   0      613.37      666.25     36.04 o
   5   1   0    25665.05    27598.93    978.44 o
   6   1   0      206.91      275.95     25.55 o
   7   1   0     7194.88     7791.45    276.42 o
   8   1   0      903.25      949.53     53.62 o
   9   1   0     4358.80     4581.32    176.05 o
  10   1   0     9458.97     9865.02    420.72 o
  11   1   0       26.75       67.16     45.73 o
  12   1   0     1162.43     1221.47     92.79 o
 -11   2   0      133.77      109.63     48.43 o
 -10   2   0    14213.90    13450.92    569.47 o
  -9   2   0      711.14      669.00     62.27 o
  -8   2   0     2526.31     2517.58    108.84 o
  -7   2   0     1021.99     1066.47     57.33 o
  -6   2   0      268.73      306.51     34.28 o
  -5   2   0    15543.76    15110.77    768.47 o
  -4   2   0     1765.03     1834.18    103.47 o
  -3   2   0    21074.80    19710.37   1766.80 o
  -2   2   0      503.94      621.97     62.77 o
  -1   2   0     4834.85     3341.34    651.93 o
   0   2   0   107453.70   111419.25   6950.38 o
   1   2   0     3126.89     3899.52    189.98 o
   2   2   0    76507.55    87848.57   3232.04 o
   3   2   0      397.36      468.69     26.14 o
   4   2   0       92.92      228.64     38.06 o
   5   2   0    49103.80    53543.43   1788.33 o
   6   2   0     1746.91     1899.07     73.62 o
   7   2   0    35061.57    37187.21   1183.19 o
   8   2   0      411.18      448.19     36.68 o
   9   2   0      266.02      231.69     34.13 o
  10   2   0     2383.36     2611.95    135.68 o
  11   2   0      841.97      962.33     76.72 o
  12   2   0     9042.95     9396.37    400.86 o
 -11   3   0      801.18      807.56     83.47 o
 -10   3   0      815.77      813.46     78.91 o
  -9   3   0      633.02      640.44     79.19 o
  -8   3   0    19866.33    18192.11    696.96 o
  -7   3   0    16701.61    15071.19    522.29 o
  -6   3   0      361.74      276.64     44.04 o
  -5   3   0     3837.15     3370.31    177.64 o
  -4   3   0      402.34      364.49     45.36 o
  -3   3   0    32123.33    34406.01   1652.46 o
  -2   3   0    16725.61    10991.81    702.23 o
  -1   3   0     9263.35     8456.48    538.99 o
   0   3   0    11210.18     9604.53    679.78 o
   1   3   0      151.70      284.88     38.94 o
   2   3   0    11388.67    11404.00    468.91 o
   3   3   0    73326.03    76558.77   3494.21 o
   4   3   0    46868.88    49281.18   1852.39 o
   5   3   0    34037.60    36358.88   1207.18 o
   6   3   0      236.87      308.49     22.52 o
   7   3   0      681.75      817.28     42.99 o
   8   3   0     2588.17     2735.16    111.44 o
   9   3   0     2840.09     3050.52    123.86 o
  10   3   0     7512.14     8033.92    344.26 o
  11   3   0      345.41      415.19     56.88 o
  12   3   0      298.91      344.72     59.55 o
 -11   4   0      242.80      217.55     70.81 o
 -10   4   0     7482.79     7590.73    555.53 o
  -9   4   0     1122.31     1082.53     91.88 o
  -8   4   0     7119.95     5949.46    362.42 o
  -7   4   0     2058.37     1702.32    119.22 o
  -6   4   0     2069.89     1873.35    119.64 o
  -5   4   0    23845.49    19630.27    886.94 o
  -4   4   0     1482.85     1277.59     89.22 o
  -3   4   0    37595.46    25782.99   1175.88 o
  -2   4   0     2585.25     1925.53    184.96 o
  -1   4   0      198.40      324.46     42.08 o
   0   4   0     1003.59      953.46    115.04 o
   1   4   0     2924.33     2726.30    134.58 o
   2   4   0   120514.54   128784.27   5879.40 o
   3   4   0    15473.01    15301.80    707.35 o
   4   4   0      405.93      411.74     23.69 o
   5   4   0     7706.83     7810.49    275.38 o
   6   4   0     2730.41     2644.21    116.01 o
   7   4   0    44265.77    47481.14   1831.23 o
   8   4   0    15604.11    16619.02    565.98 o
   9   4   0     2858.43     2898.15    119.07 o
  10   4   0        2.83        0.00     37.65 o
  11   4   0      408.83      449.47     62.78 o
  12   4   0     6018.07     6506.35    290.79 o
 -10   5   0     1772.84      703.20    157.75 o
  -9   5   0      116.66      138.64     47.81 o
  -8   5   0     3989.33     3088.84    317.85 o
  -7   5   0    11465.85     7563.91    436.80 o
  -6   5   0    17063.03    12630.00    858.14 o
  -5   5   0    20366.08    15653.96    919.07 o
  -4   5   0      273.89      176.21     29.90 o
  -3   5   0     3531.27     3091.84    234.97 o
  -2   5   0     5492.05     4179.41    234.57 o
  -1   5   0    12269.80    10511.37    683.95 o
   0   5   0    30753.91    30504.78   3107.13 o
   1   5   0     1988.71     2038.29    149.04 o
   2   5   0      479.91      602.93     50.86 o
   3   5   0     6497.59     6106.77    263.64 o
   4   5   0    35919.34    32983.80   1311.32 o
   5   5   0    19552.10    18851.97    673.32 o
   6   5   0     1533.72     1644.49     89.85 o
   7   5   0     6468.81     6325.48    258.85 o
   8   5   0     1903.74     1921.57     96.32 o
   9   5   0     7233.75     7090.29    349.57 o
  10   5   0    10753.93    11005.84    457.08 o
  11   5   0     1123.89     1155.62     83.93 o
  12   5   0     2788.65     2945.20    156.41 o
 -10   6   0     2823.95     1040.33    238.72 o
  -9   6   0       92.01      103.12     50.70 o
  -8   6   0     9165.24     9521.81    650.10 o
  -7   6   0     4537.44     4433.67    316.77 o
  -6   6   0     1143.76      493.08     95.51 o
  -5   6   0     5479.89     2507.44    194.00 o
  -4   6   0       83.27      100.59     25.76 o
  -3   6   0     8050.55     7672.89    692.31 o
  -2   6   0    13682.96    11632.51    857.32 o
  -1   6   0     1461.80     1497.71    118.66 o
   0   6   0      714.17     1316.34    172.97 o
   1   6   0      381.16      451.92     46.16 o
   2   6   0    18400.80    16955.06    815.23 o
   3   6   0     3989.28     4111.67    161.92 o
   4   6   0    13467.29    11627.70    473.37 o
   5   6   0      106.90      133.96     26.73 o
   6   6   0       17.70       66.39     42.88 o
   7   6   0    33518.79    33106.07   1189.13 o
   8   6   0     5820.89     6106.57    260.89 o
   9   6   0    16702.17    16591.44    822.06 o
  10   6   0     1482.63     1674.36    111.15 o
  11   6   0      215.07      216.10     55.55 o
  12   6   0     1614.17     1927.47    191.05 o
  -9   7   0      143.34       89.92     67.09 o
  -8   7   0        4.14        0.00     48.53 o
  -7   7   0     2512.38     2695.02    208.15 o
  -6   7   0     9060.44     3137.46    383.41 o
  -5   7   0    24273.00    15119.97   2377.83 o
  -4   7   0      463.26      176.85     52.42 o
  -3   7   0     1567.80     1381.61    114.45 o
  -2   7   0      511.86      462.72     94.94 o
  -1   7   0    20123.35    16721.01   2136.10 o
   0   7   0    47544.45    45255.76   2032.94 o
   1   7   0       39.38       79.26     34.89 o
   2   7   0      448.34      449.93     46.69 o
   3   7   0      560.20      564.48     46.20 o
   4   7   0     2817.22     2869.02    158.41 o
   5   7   0    34765.09    31297.87   1372.93 o
   6   7   0     5229.20     4551.71    220.87 o
   7   7   0    17912.25    17432.76    716.30 o
   8   7   0      520.35      510.56     59.59 o
   9   7   0     1713.62     2245.06    327.73 o
  10   7   0     6065.45     6875.59    364.67 o
  11   7   0      511.26      506.33     70.70 o
  -9   8   0      420.23      321.02    135.76 o
  -7   8   0     1604.06      374.90    124.56 o
  -6   8   0     1329.83     1755.59    252.07 o
  -5   8   0      649.32      541.55    133.88 o
  -4   8   0      291.37      372.27     99.82 o
  -3   8   0    22401.65    24898.42   1866.54 o
  -2   8   0     7986.00     7171.58    466.34 o
  -1   8   0     8760.85     6859.31    451.79 o
   0   8   0     3830.90     3338.94    187.42 o
   1   8   0       56.00      122.12     37.44 o
   2   8   0     7894.78     8643.18    449.54 o
   3   8   0     5039.43     4937.51    245.12 o
   4   8   0    10055.71     9336.06    429.15 o
   5   8   0    15484.75    14113.02    632.04 o
   6   8   0       57.26       80.78     34.28 o
   7   8   0     5037.95     4458.43    222.04 o
   8   8   0      589.25      495.37     73.48 o
   9   8   0    18020.39    17931.14   1142.51 o
  10   8   0     7882.44     7827.09    528.88 o
  11   8   0      610.91      568.61     91.04 o
  -8   9   0      948.89      976.00    487.65 o
  -7   9   0      671.61      703.79    433.04 o
  -6   9   0     1083.85      133.60    142.43 o
  -4   9   0     3607.32     4124.12    355.89 o
  -3   9   0    21866.08    26060.57   2308.92 o
  -2   9   0      891.65     1109.06    215.07 o
  -1   9   0     3072.57     2721.29    200.95 o
   0   9   0     9696.12     8813.38    563.32 o
   1   9   0     1082.08     1266.90    206.08 o
   2   9   0    13158.29    13995.43    916.48 o
   3   9   0     3452.82     3475.29    300.85 o
   4   9   0      107.48      185.82     65.66 o
   5   9   0     7990.84     7397.21    674.39 o
   6   9   0     4961.52     4377.93    322.48 o
   7   9   0    20563.24    18485.42   1258.19 o
   8   9   0       33.20       25.10    111.07 o
   9   9   0      242.08      255.55    129.14 o
  10   9   0     1903.47     2241.60    418.15 o
  -7  10   0     1890.04     2645.38    270.76 o
  -6  10   0     1404.83     2003.56    216.43 o
  -5  10   0     2635.16     3492.36    338.17 o
  -4  10   0      168.25      213.78     53.83 o
  -3  10   0     7655.40    11468.40   1700.86 o
  -2  10   0      724.09     1034.43    245.92 o
  -1  10   0    10629.91    15733.04   1111.47 o
   0  10   0     6443.08     5973.41    578.35 o
   1  10   0       43.00       33.65     67.54 o
   2  10   0     1596.58     1680.83    225.94 o
   3  10   0     3745.35     4564.72    369.02 o
   4  10   0     9634.21     9954.65    668.99 o
   5  10   0     3754.68     3686.99    385.26 o
   6  10   0      140.81      281.44    194.42 o
   7  10   0       55.34       37.79     72.53 o
   8  10   0      853.59      743.22    319.84 o
   9  10   0     5847.91     7043.15    624.09 o
  10  10   0     5466.70     5900.34    551.75 o
  -6  11   0      597.43      783.07    120.71 o
  -5  11   0     2943.48     5028.50    476.92 o
  -4  11   0     1554.30     1121.68    163.30 o
  -3  11   0     7484.46     5788.84    558.02 o
  -2  11   0      145.70      174.25    262.41 o
  -1  11   0      118.61      161.06     74.66 o
   0  11   0     2559.59     2757.01    219.28 o
   1  11   0     5128.60     4167.62    733.14 o
   2  11   0    38671.57    46250.59   5241.88 o
   3  11   0      254.73      274.34     92.65 o
   4  11   0     1255.06     1336.11    181.25 o
   5  11   0      143.00      292.50    224.95 o
   6  11   0      611.75      696.77    133.69 o
   7  11   0    13799.75    11206.61    820.20 o
   8  11   0     1026.33     1314.85    428.90 o
   9  11   0     2475.02     2647.02    379.04 o
  -5  12   0     1974.71     3215.65    329.22 o
  -4  12   0       49.87        0.00     84.14 o
  -3  12   0       50.19        0.00     84.77 o
  -2  12   0      676.29     1099.80    245.03 o
  -1  12   0    18107.20    13471.33   1240.20 o
   0  12   0    11747.13    10001.47    950.07 o
   1  12   0     5012.58     4645.68    392.89 o
   2  12   0     1291.11      905.79    314.24 o
   3  12   0       18.40       57.34    114.27 o
   4  12   0     8176.75     8223.91    809.58 o
   5  12   0     4077.95     3617.01    896.60 o
   6  12   0      302.50      326.52    124.76 o
   7  12   0     3972.01     3342.39    318.89 o
   8  12   0       73.78        0.00    299.63 o
  -3  13   0     3156.14     2834.59    321.83 o
  -2  13   0      135.01        0.00     97.78 o
  -1  13   0     3889.81     3048.71    357.31 o
   0  13   0      787.65      743.00    289.26 o
   1  13   0     2695.49     2774.95    584.24 o
   2  13   0     8362.66     7364.77    795.53 o
   3  13   0      831.42      903.82    346.81 o
   4  13   0     6286.30     6579.03    685.00 o
   5  13   0      277.12      123.84    136.81 o
   6  13   0      274.10      109.82    173.98 o
   0  14   0     2925.23     2257.53    309.97 o
   1  14   0     3723.52     2364.31    329.81 o
   2  14   0      756.04      591.66    193.28 o
   3  14   0        1.76       39.09    126.72 o
   4  14   0     2581.43     2201.17    541.99 o
  -2 -14   1     3784.51     3637.11    355.45 o
  -6 -13   1     3148.05     2735.90    838.86 o
  -5 -13   1     4442.16     4276.59    492.16 o
  -4 -13   1     9028.21     8889.13    891.88 o
  -3 -13   1      511.42      238.39    135.65 o
  -2 -13   1      318.16      231.97    128.79 o
  -1 -13   1     3619.88     3474.07    727.28 o
   0 -13   1      539.35     1182.32    313.84 o
   1 -13   1    11116.85     9914.97    939.01 o
   2 -13   1      157.63        0.00     99.89 o
   3 -13   1       36.37        0.00    109.10 o
  -7 -12   1     9004.20     6888.26    896.79 o
  -6 -12   1     1890.34     1551.75    207.57 o
  -5 -12   1      723.17      692.29    151.13 o
  -4 -12   1     3136.25     3213.51    389.93 o
  -3 -12   1      646.17      596.20    150.36 o
  -2 -12   1     8353.05     6898.67    708.70 o
  -1 -12   1     5317.98     3860.04    347.96 o
   0 -12   1     1040.03     1241.20    521.89 o
   1 -12   1      957.98      847.07    174.75 o
   2 -12   1      683.65      614.78    141.10 o
   3 -12   1     7443.52     7244.85    692.17 o
   4 -12   1     1642.86     1429.56    204.49 o
  -8 -11   1       61.17      241.59    163.00 o
  -7 -11   1       93.32      101.82    126.84 o
  -6 -11   1     1858.79     1609.55    409.77 o
  -5 -11   1     1779.54     1562.69    280.46 o
  -4 -11   1     5752.82     5874.43    603.10 o
  -3 -11   1      429.54      344.36    123.88 o
  -2 -11   1      461.95      347.94    118.78 o
  -1 -11   1      104.24      120.21    104.89 o
   0 -11   1     1801.65     1532.63    376.49 o
   1 -11   1    13548.66    11306.09   1052.17 o
   2 -11   1      854.59      986.19    455.74 o
   3 -11   1     1764.47     1684.58    219.69 o
   4 -11   1       11.77       13.01     90.64 o
   5 -11   1      226.29      339.28     84.36 o
   6 -11   1     9458.23    15880.19   1424.18 o
  -9 -10   1      449.36      551.27    172.34 o
  -8 -10   1      650.85      773.09    186.63 o
  -7 -10   1    13534.28    11863.63    850.49 o
  -6 -10   1     7086.67     5919.72    848.61 o
  -5 -10   1      192.14      160.63     95.00 o
  -4 -10   1      294.43      362.27    131.59 o
  -3 -10   1      435.66      377.38    124.86 o
  -2 -10   1    29192.36    31717.21   2017.98 o
  -1 -10   1     6922.16     7305.93    871.84 o
   0 -10   1     5417.28     4735.78    423.36 o
   1 -10   1     2654.49     3077.92    296.02 o
   2 -10   1      197.17      196.18    115.44 o
   3 -10   1    13292.04    17015.94   1522.50 o
   4 -10   1     8654.12    10696.91   1227.46 o
   5 -10   1     5545.53     6681.07    683.93 o
   6 -10   1     2081.21     3054.96    301.96 o
   7 -10   1      190.79      235.24     78.69 o
 -10  -9   1     3552.51     3371.79    269.22 o
  -9  -9   1    14507.47    15102.48    846.37 o
  -8  -9   1      271.89      283.20     71.98 o
  -7  -9   1     4640.50     4112.89    230.61 o
  -6  -9   1     2383.04     1986.19    142.38 o
  -5  -9   1     1148.02     1045.25     85.98 o
  -4  -9   1    13207.70    12418.54    637.85 o
  -3  -9   1      331.95      292.99     90.60 o
  -2  -9   1    15858.72    18650.70   1526.18 o
  -1  -9   1      702.74      705.33    104.34 o
   0  -9   1     2389.80     2306.34    227.06 o
   1  -9   1     5322.32     4777.73    319.59 o
   2  -9   1       11.29       99.18     53.48 o
   3  -9   1    19497.55    15067.89   1305.79 o
   4  -9   1     2681.40     3031.73    341.89 o
   5  -9   1      695.40      728.21    157.49 o
   6  -9   1     2504.11     3155.72    308.88 o
   7  -9   1       87.85       35.59     88.95 o
   8  -9   1     5713.27     1726.93    230.51 o
 -10  -8   1     3940.03     3827.53    290.49 o
  -9  -8   1     1667.03     1689.47    155.60 o
  -8  -8   1     1162.52      983.89    102.93 o
  -7  -8   1     4943.68     4758.41    293.59 o
  -6  -8   1    20382.17    17423.00    782.74 o
  -5  -8   1    11902.77    11345.01    573.92 o
  -4  -8   1     7250.83     7215.05    377.30 o
  -3  -8   1      434.10      498.96     91.19 o
  -2  -8   1     8823.81     9299.90    486.89 o
  -1  -8   1     7771.08     8135.10    434.47 o
   0  -8   1     7896.81     8047.76    382.88 o
   1  -8   1     6387.19     5517.97    299.23 o
   2  -8   1      805.02      741.84    110.76 o
   3  -8   1     1907.69     1624.99    286.08 o
   4  -8   1     6407.30     7155.58    733.78 o
   5  -8   1    11930.77    12736.47    781.54 o
   6  -8   1     7834.62     2294.31    259.47 o
   7  -8   1      435.68       31.18     98.74 o
   8  -8   1       23.11        0.00     53.67 o
   9  -8   1     2629.70      916.88    195.26 o
 -11  -7   1      174.58       89.95     68.90 o
 -10  -7   1     2726.75     2686.22    190.05 o
  -9  -7   1    11603.10    11419.05    741.16 o
  -8  -7   1      776.04      786.79    125.86 o
  -7  -7   1    17690.63    16621.36    774.01 o
  -6  -7   1      467.22      396.89     46.00 o
  -5  -7   1      367.43      396.46     45.37 o
  -4  -7   1    23123.05    23034.11   1136.68 o
  -3  -7   1      246.44      323.82     46.00 o
  -2  -7   1     9135.35     9229.07    476.42 o
  -1  -7   1     2108.01     2332.93    187.54 o
   0  -7   1       37.76       78.63     29.02 o
   1  -7   1    11017.33     9309.28    359.96 o
   2  -7   1     2801.39     2103.97    167.39 o
   3  -7   1    25188.31    18667.20   1652.11 o
   4  -7   1     1509.99     1378.00    162.59 o
   5  -7   1     1698.11     1809.50    225.05 o
   6  -7   1      762.73      181.43     96.97 o
   7  -7   1      619.38       52.49    141.94 o
   9  -7   1     1487.93      413.57    150.88 o
 -11  -6   1     2118.52     2169.09    138.56 o
 -10  -6   1     3783.10     3910.44    205.45 o
  -9  -6   1     9668.75     9458.52    483.75 o
  -8  -6   1       17.85       27.48     45.31 o
  -7  -6   1      846.90      926.77     85.53 o
  -6  -6   1     2943.77     2776.34    132.70 o
  -5  -6   1    40365.23    36209.45   1584.34 o
  -4  -6   1    35034.09    33509.62   1640.77 o
  -3  -6   1      362.34      423.69     66.97 o
  -2  -6   1      328.60      454.40     36.92 o
  -1  -6   1    13974.22    13665.38    684.05 o
   0  -6   1    26981.70    26098.64   1025.42 o
   1  -6   1    35002.57    29969.10   1084.30 o
   2  -6   1     1395.45     1153.51    110.43 o
   3  -6   1     1596.50     1252.41    188.93 o
   4  -6   1      320.76      397.89     60.61 o
   5  -6   1     8947.29     8620.75    598.84 o
   6  -6   1    22423.71    21812.64   1153.68 o
   7  -6   1      565.16      205.57    105.41 o
   8  -6   1     1365.41      334.51    198.07 o
   9  -6   1      149.82       68.90     73.27 o
 -11  -5   1      326.68      392.72     65.78 o
 -10  -5   1       13.93       16.35     45.51 o
  -9  -5   1     6505.39     6248.03    300.48 o
  -8  -5   1     5143.80     5236.24    245.14 o
  -7  -5   1    30619.39    30118.46   1291.44 o
  -6  -5   1     3013.98     2906.97    133.24 o
  -5  -5   1     3644.32     3107.77    140.02 o
  -4  -5   1    14124.04    13037.85    578.67 o
  -3  -5   1     2612.49     2644.76    190.71 o
  -2  -5   1    84308.78    83625.02   5433.13 o
  -1  -5   1     6752.37     5933.57    515.70 o
   0  -5   1    15637.76    13868.42    885.23 o
   1  -5   1      272.97      242.99     54.97 o
   2  -5   1     4072.29     2507.77    242.63 o
   3  -5   1     6620.36     4706.84    628.74 o
   4  -5   1      147.85      163.97     26.77 o
   5  -5   1     9146.41     7518.69    404.27 o
   6  -5   1     2376.26     1882.88    165.48 o
   7  -5   1      746.44      522.94     68.00 o
   8  -5   1     9877.12     8822.15    599.01 o
   9  -5   1      221.01       98.05     59.89 o
  10  -5   1     5348.61     2267.03    305.35 o
  11  -5   1      691.93       53.33    119.11 o
 -12  -4   1     1100.98     1345.33    128.69 o
 -11  -4   1     1408.95     1562.91    101.77 o
 -10  -4   1     3246.65     3409.46    167.05 o
  -9  -4   1     7003.38     7046.51    303.94 o
  -8  -4   1     2045.92     2037.51     96.77 o
  -7  -4   1       39.56      123.54     27.22 o
  -6  -4   1       37.89       69.64     23.17 o
  -5  -4   1     4835.94     5084.94    187.69 o
  -4  -4   1    50091.68    47136.29   2064.11 o
  -3  -4   1     4633.11     4218.61    206.94 o
  -2  -4   1     7883.50     7991.23    536.91 o
  -1  -4   1       44.80      228.70     37.61 o
   0  -4   1    12943.70    10230.95    653.24 o
   1  -4   1    42324.45    26631.06   2330.07 o
   2  -4   1     4798.08     2688.82    254.75 o
   3  -4   1     8379.43     4186.06    311.33 o
   4  -4   1       38.08      103.54     21.04 o
   5  -4   1     4946.00     3568.40    151.32 o
   6  -4   1    13181.40     9483.33    474.90 o
   7  -4   1     5932.18     4262.07    342.04 o
   8  -4   1     7880.64     5932.04    357.69 o
   9  -4   1       36.08        0.00     55.92 o
  10  -4   1      401.23      316.48     72.05 o
  11  -4   1     3289.67     1711.38    227.94 o
 -12  -3   1    12010.69    12811.25    536.37 o
 -11  -3   1     1109.53     1168.50     88.28 o
 -10  -3   1     2615.52     2705.88    141.62 o
  -9  -3   1      775.76      931.60     69.68 o
  -8  -3   1     1048.36     1048.24     58.34 o
  -7  -3   1    22818.93    23664.17    803.73 o
  -6  -3   1     1163.89     1115.37     47.43 o
  -5  -3   1     6123.64     5834.00    218.37 o
  -4  -3   1       57.65      109.93     17.79 o
  -3  -3   1     7148.85     6960.89    475.56 o
  -2  -3   1   167183.45   196864.67  12146.80 o
  -1  -3   1     2334.52     2029.75    345.47 o
   0  -3   1    28015.55    21864.62   1112.07 o
   1  -3   1      842.34      451.89    126.38 o
   2  -3   1     2406.58     1428.11    270.49 o
   3  -3   1    60874.05    40024.99   2497.83 o
   4  -3   1      669.49      542.09     47.71 o
   5  -3   1    13410.74     9096.66    434.60 o
   6  -3   1     3782.88     2905.79    136.90 o
   7  -3   1       53.95       93.72     39.14 o
   8  -3   1     1633.44     1350.29     89.85 o
   9  -3   1      390.31      311.00     52.72 o
  10  -3   1     8864.09     7983.67    531.69 o
  11  -3   1     2886.96     1953.43    299.48 o
 -12  -2   1      981.57      984.35     85.32 o
 -11  -2   1        6.30       59.04     43.65 o
 -10  -2   1     9331.97     9678.62    411.63 o
  -9  -2   1     4949.40     5062.34    227.15 o
  -8  -2   1      578.65      683.24     46.25 o
  -7  -2   1     1921.93     2192.50     91.40 o
  -6  -2   1     1152.99     1131.54     54.16 o
  -5  -2   1     7139.58     6969.08    243.42 o
  -4  -2   1     6612.43     6762.59    242.39 o
  -3  -2   1    18047.87    17581.38   1062.23 o
  -2  -2   1   106273.27   111123.43   6913.84 o
  -1  -2   1      131.12      904.94     66.73 o
   0  -2   1     8302.96     6092.13    503.31 o
   1  -2   1    13854.16    12415.81   1387.66 o
   2  -2   1    10159.08     6120.27    394.70 o
   3  -2   1    59375.07    38584.39   3351.54 o
   4  -2   1        7.22       59.38     56.67 o
   5  -2   1      388.00      378.92     30.84 o
   6  -2   1      618.00      547.30     38.34 o
   7  -2   1     3391.29     2940.57    132.41 o
   8  -2   1    19609.38    17270.70    663.14 o
   9  -2   1      751.75      650.76     59.98 o
  10  -2   1      745.46      692.60     67.17 o
  11  -2   1       54.23       33.31     46.28 o
  12  -2   1     3274.53     3130.18    249.86 o
 -12  -1   1     6899.47     7431.59    335.12 o
 -11  -1   1       47.77      102.40     46.86 o
 -10  -1   1     6039.19     6474.10    288.37 o
  -9  -1   1      701.83      686.82     60.79 o
  -8  -1   1      458.24      452.99     38.52 o
  -7  -1   1    11316.02    11597.85    402.82 o
  -6  -1   1      318.82      503.56     32.10 o
  -5  -1   1    54447.86    60583.37   2382.43 o
  -4  -1   1     6492.95     6823.96    247.30 o
  -3  -1   1      137.71      200.89     19.97 o
  -2  -1   1    12481.63    11559.37    511.56 o
  -1  -1   1      274.16      816.72     44.63 o
   0  -1   1    66991.55    69100.84   4512.41 o
   1  -1   1    17847.53    14419.57   1856.24 o
   2  -1   1     2456.41     2443.24    365.72 o
   3  -1   1    18528.77    22527.37   2127.18 o
   4  -1   1        3.31       37.93     25.39 o
   5  -1   1    55616.17    61531.07   2738.11 o
   6  -1   1     1304.76     1189.78     54.90 o
   7  -1   1     2576.60     2508.89    114.81 o
   8  -1   1      360.50      381.43     36.57 o
   9  -1   1       57.14       44.14     27.26 o
  10  -1   1    13115.14    12494.96    522.75 o
  11  -1   1      126.35      123.43     45.25 o
  12  -1   1     2534.18     2676.76    150.16 o
 -12   0   1     2161.76     2385.46    141.94 o
 -11   0   1       29.86       23.24     44.46 o
 -10   0   1     3355.57     3466.30    171.25 o
  -9   0   1     9135.95     9565.80    408.46 o
  -8   0   1     1033.30     1054.62     58.63 o
  -7   0   1    20605.27    20863.74    751.46 o
  -6   0   1        6.64       75.93     19.66 o
  -5   0   1     4160.33     4244.39    150.29 o
  -4   0   1     2810.56     3097.06    110.79 o
  -3   0   1     1796.96     2044.10    120.21 o
  -2   0   1    44118.11    50050.61   2007.65 o
  -1   0   1      396.89      413.76     20.12 o
   0   0   1      786.37     1625.31    109.68 o
   1   0   1     4977.77     4810.25    261.79 o
   2   0   1    29819.21    36764.33   2882.99 o
   3   0   1    29709.76    31625.72   2191.70 o
   4   0   1      995.09     1021.13     58.77 o
   5   0   1    12121.78    13800.48    565.24 o
   6   0   1     1194.95     1212.84     64.30 o
   7   0   1     4713.57     4822.68    177.89 o
   8   0   1    20306.30    20733.67    711.38 o
   9   0   1      189.40      246.36     33.85 o
  10   0   1     6538.29     6075.11    271.05 o
  11   0   1      400.56      439.10     55.54 o
  12   0   1      643.18      607.97     68.14 o
 -11   1   1     1123.25     1130.44     88.40 o
 -10   1   1    12617.14    13101.46    554.82 o
  -9   1   1     7211.50     7469.64    326.02 o
  -8   1   1      353.05      420.85     44.67 o
  -7   1   1     3885.00     4012.89    153.01 o
  -6   1   1     2248.08     2250.72     93.06 o
  -5   1   1    36665.91    38980.12   1376.78 o
  -4   1   1     5386.13     5494.14    190.25 o
  -3   1   1      279.58      410.26     32.89 o
  -2   1   1       69.45      442.41     81.22 o
  -1   1   1      354.27      467.78     27.80 o
   0   1   1    44709.71    55753.72   3001.49 o
   1   1   1    18022.38    19790.59    737.10 o
   2   1   1    14248.23    16375.23    606.32 o
   3   1   1     3137.72     4067.27    189.31 o
   4   1   1       14.32      141.69     24.27 o
   5   1   1    98918.01   117460.06   3849.66 o
   6   1   1    18782.12    20844.58    670.80 o
   7   1   1     9685.27    10325.89    360.66 o
   8   1   1     1346.75     1528.85     74.45 o
   9   1   1      455.42      487.31     40.58 o
  10   1   1     3064.73     3140.92    157.28 o
  11   1   1      736.16      820.94     70.60 o
  12   1   1     2882.81     2813.86    152.22 o
 -11   2   1      137.54      153.63     50.78 o
 -10   2   1      119.05      129.35     46.31 o
  -9   2   1      887.04      917.19     73.40 o
  -8   2   1    16655.47    16212.78    592.28 o
  -7   2   1    25152.07    26101.29    883.94 o
  -6   2   1      314.84      271.21     28.64 o
  -5   2   1      586.22      661.71     37.08 o
  -4   2   1      179.18      222.99     20.61 o
  -3   2   1    15747.48    19666.75   1332.76 o
  -2   2   1    26700.80    33971.59   3016.39 o
  -1   2   1      723.05     1430.59     92.06 o
   0   2   1    46245.79    46693.80   2523.16 o
   1   2   1      737.22      839.51     57.17 o
   2   2   1     6875.57     7590.61    413.42 o
   3   2   1    18797.45    18603.00    748.35 o
   4   2   1     5728.21     6090.88    285.82 o
   5   2   1    71930.30    84966.86   2836.30 o
   6   2   1     1537.84     1705.96     66.74 o
   7   2   1     2634.99     2731.86    101.35 o
   8   2   1     6225.92     6657.48    226.78 o
   9   2   1     2546.68     2631.67    110.11 o
  10   2   1    12123.01    12692.45    526.79 o
  11   2   1      531.26      636.86     63.44 o
  12   2   1      310.39      298.01     55.66 o
 -11   3   1        8.81       19.44     49.64 o
 -10   3   1     8925.41     8775.02    635.69 o
  -9   3   1     3814.98     3636.80    180.86 o
  -8   3   1     9744.50     9616.46    345.33 o
  -7   3   1      235.50      220.93     32.08 o
  -6   3   1        3.37       33.49     20.92 o
  -5   3   1    13906.15    13109.89    445.75 o
  -4   3   1    19118.01    19458.08   1947.32 o
  -3   3   1    32848.45    27621.87   1437.47 o
  -2   3   1     9524.54     8990.68    573.13 o
  -1   3   1      142.36      328.52     57.52 o
   0   3   1     5434.14     4838.50    333.64 o
   1   3   1      870.57     1092.65     58.21 o
   2   3   1    56892.21    59693.66   2724.80 o
   3   3   1    18016.09    18587.25    742.34 o
   4   3   1      113.86      274.78     48.38 o
   5   3   1    15542.43    16974.39    555.82 o
   6   3   1     1703.91     1882.87     74.81 o
   7   3   1    46779.45    49815.75   1569.65 o
   8   3   1     5385.82     5901.43    201.76 o
   9   3   1      263.28      364.98     37.19 o
  10   3   1      568.29      693.65     60.81 o
  11   3   1     1646.63     1722.12    103.78 o
  12   3   1     5282.70     5433.35    249.08 o
 -11   4   1      517.72      512.66     75.77 o
 -10   4   1     1676.95     1610.04    117.19 o
  -9   4   1        1.40        6.89     41.71 o
  -8   4   1     2399.27     2479.68    144.20 o
  -7   4   1    16922.55    15888.92    583.25 o
  -6   4   1      499.99      474.32     44.59 o
  -5   4   1    17555.85    16087.87    953.84 o
  -4   4   1      150.36      142.08     25.56 o
  -3   4   1    13626.97    10078.49    464.61 o
  -2   4   1    22866.62    16358.00   1082.96 o
  -1   4   1      441.79      731.36    115.94 o
   0   4   1     1441.17     2011.05    207.59 o
   1   4   1     3586.85     3316.12    159.99 o
   2   4   1     1677.88     1484.02     76.29 o
   3   4   1    20663.95    21686.93    999.60 o
   4   4   1     6250.58     5888.82    279.85 o
   5   4   1    46672.92    49851.93   1646.06 o
   6   4   1      893.34     1039.37     69.28 o
   7   4   1     4057.20     4334.49    166.84 o
   8   4   1     4493.26     4632.65    170.36 o
   9   4   1     2573.53     2941.95    119.33 o
  10   4   1    16650.74    17808.84    722.43 o
  11   4   1      756.85      906.19     73.71 o
  12   4   1     2429.55     2504.10    138.39 o
 -10   5   1     4253.31     3874.09    489.49 o
  -9   5   1     2054.65     1873.01    255.82 o
  -8   5   1     4236.58     3941.71    229.77 o
  -7   5   1     6820.52     6115.36    323.47 o
  -6   5   1      735.09      706.04     85.22 o
  -5   5   1     9351.99     8513.10    361.03 o
  -4   5   1     1115.21     1056.94     58.41 o
  -3   5   1    37683.11    32489.43   1401.84 o
  -2   5   1    21491.49    19744.76   1045.51 o
  -1   5   1       87.68      160.64     29.39 o
   0   5   1     3739.21     3542.43    219.96 o
   1   5   1     4501.34     4384.77    223.75 o
   2   5   1    35077.02    32063.33   1337.11 o
   3   5   1    31519.74    29290.98   1226.15 o
   4   5   1    12064.89    11769.98    553.43 o
   5   5   1      412.68      477.12     25.21 o
   6   5   1        7.12       33.57     15.69 o
   7   5   1    27332.70    29061.10   1047.27 o
   8   5   1    25564.73    28714.01   1112.07 o
   9   5   1     2948.67     3266.85    139.35 o
  10   5   1      122.42      154.76     41.02 o
  11   5   1        9.37       61.99     42.07 o
  12   5   1     8679.29     9436.84    399.33 o
 -10   6   1     3072.79     3256.47    197.74 o
  -9   6   1      275.21      249.60     47.16 o
  -8   6   1       17.20        0.39     33.84 o
  -7   6   1     2086.60     1921.26    163.21 o
  -6   6   1     8227.38     7506.09    532.44 o
  -5   6   1    36441.90    28830.63   1525.65 o
  -4   6   1       58.25       75.61     24.32 o
  -3   6   1      167.45      255.17     34.74 o
  -2   6   1     4582.89     4101.51    296.17 o
  -1   6   1     4939.20     5110.13    447.08 o
   0   6   1    72008.82    72889.66   3353.78 o
   1   6   1      533.36      485.33     40.32 o
   2   6   1     3151.14     2980.70    141.03 o
   3   6   1       89.82      103.68     25.29 o
   4   6   1     5863.53     5141.33    227.73 o
   5   6   1    12029.37    11101.99    453.33 o
   6   6   1        3.21      124.55     36.52 o
   7   6   1     8068.58     8921.32    347.24 o
   8   6   1        3.93        4.47     24.24 o
   9   6   1     2320.42     2439.64    117.77 o
  10   6   1    14239.82    15075.44    668.12 o
  11   6   1     1083.69     1260.55     85.50 o
  12   6   1     6128.79     7022.90    306.50 o
  -9   7   1     1029.25      904.68    132.19 o
  -8   7   1     4124.29     4549.88    261.07 o
  -7   7   1     6474.51     6750.59    472.38 o
  -6   7   1     3001.02     1685.45    161.24 o
  -5   7   1        7.87       40.88     35.14 o
  -4   7   1      727.03      790.54    102.26 o
  -3   7   1    21361.63    16024.53   1055.54 o
  -2   7   1    20633.07    16673.74    770.82 o
  -1   7   1    10153.32     6492.63    586.33 o
   0   7   1     2679.23     2460.51    143.24 o
   1   7   1      247.24      224.04     34.31 o
   2   7   1    11173.86     9576.94    414.21 o
   3   7   1     4553.43     4248.45    195.67 o
   4   7   1     7792.01     7320.20    306.83 o
   5   7   1    12960.38    11542.91    521.04 o
   6   7   1      887.35      833.66     59.59 o
   7   7   1     6741.09     6980.98    325.43 o
   8   7   1     6399.33     6616.25    306.83 o
   9   7   1    13711.54    14527.90    723.33 o
  10   7   1     5059.44     5417.32    293.07 o
  11   7   1      822.96      949.11     84.66 o
  12   7   1     2073.71     2326.29    147.61 o
  -8   8   1      121.31      100.44     43.47 o
  -7   8   1      289.03      291.62     46.00 o
  -6   8   1     1208.36     1441.82    135.27 o
  -5   8   1    12259.12    16528.50   1452.45 o
  -4   8   1       65.74       35.79     32.41 o
  -3   8   1     4654.16     4629.54    556.63 o
  -2   8   1       24.52       18.02     27.10 o
  -1   8   1     9789.03    14036.36    999.58 o
   0   8   1    48188.30    49995.29   2644.42 o
   1   8   1     1083.68     1250.76     80.27 o
   2   8   1    13957.87    12630.47    575.27 o
   3   8   1      354.94      362.54     49.05 o
   4   8   1     2585.98     2527.50    173.41 o
   5   8   1    20047.47    18092.66    979.46 o
   6   8   1      813.89      778.02     59.82 o
   7   8   1    10728.34     9388.95    433.75 o
   8   8   1      154.05      237.79     85.93 o
   9   8   1       20.14       20.40     50.95 o
  10   8   1     3503.16     3798.78    267.90 o
  11   8   1      306.57      282.17     73.03 o
  -8   9   1     5242.70     7797.21    723.70 o
  -7   9   1     2618.95     3618.25    275.41 o
  -6   9   1      256.72      334.50     71.67 o
  -5   9   1     1620.61     2520.21    270.65 o
  -4   9   1      251.79      239.47     46.67 o
  -3   9   1    10398.99    13068.57    895.63 o
  -2   9   1    10823.75     9729.20   1142.74 o
  -1   9   1    15294.67    13969.66    885.30 o
   0   9   1    15257.31    16226.71    887.09 o
   1   9   1      236.57      319.84     73.67 o
   2   9   1     5666.26     5041.48    452.76 o
   3   9   1    13195.92    13891.86    901.15 o
   4   9   1     8384.67     7698.88    589.75 o
   5   9   1    25052.59    22199.63   1339.33 o
   6   9   1       92.28       71.16     52.78 o
   7   9   1      452.35      534.52     75.18 o
   8   9   1      174.05      236.57    147.11 o
   9   9   1     5192.84     6611.49   1040.19 o
  10   9   1     8044.88    10811.17   1394.15 o
  11   9   1      337.29      388.78    164.86 o
  -7  10   1        8.42        0.00     67.35 o
  -6  10   1      490.33      728.10    122.38 o
  -5  10   1     3443.37     6055.97    960.33 o
  -4  10   1      141.67      158.90     96.83 o
  -3  10   1    22329.04    33914.19   2177.89 o
  -2  10   1       49.13      134.55     60.48 o
  -1  10   1      130.47      128.39     84.78 o
   0  10   1     3265.00     3849.49    480.54 o
   1  10   1     2932.33     2895.94    231.40 o
   2  10   1    35881.27    41019.70   2583.11 o
   3  10   1      522.31      487.97     87.77 o
   4  10   1      336.88      354.06     80.36 o
   5  10   1     2053.84     2137.80    170.78 o
   6  10   1     2100.72     1866.57    205.47 o
   7  10   1     8808.66     7979.92    590.06 o
   8  10   1     1703.39     1650.61    181.43 o
   9  10   1     1420.20     1569.73    244.36 o
  10  10   1       48.52      151.06    151.46 o
  -6  11   1     2283.89     3263.20    324.70 o
  -5  11   1     3055.79     5006.75    474.03 o
  -4  11   1       94.79       81.03     71.26 o
  -3  11   1      304.98      876.26    217.86 o
  -2  11   1     2307.05     4709.67    430.08 o
  -1  11   1     4854.51     8522.72    650.36 o
   0  11   1     8313.52    12670.96    909.49 o
   1  11   1      571.85      587.95    103.70 o
   2  11   1       73.99      121.92     79.48 o
   3  11   1     3170.78     3759.80    326.73 o
   4  11   1    13873.32    14377.21   1527.63 o
   5  11   1     8491.78     7549.48    907.40 o
   6  11   1     1223.45      928.85    150.97 o
   7  11   1     2999.01     2771.65    262.97 o
   8  11   1     1387.56     1318.42    167.31 o
   9  11   1     1748.35     1519.51    448.98 o
  10  11   1     5797.28     7047.22    647.36 o
  -3  12   1     9701.31    17773.38   1828.75 o
  -2  12   1      930.51     1698.06    294.67 o
  -1  12   1     1402.76     1219.89    196.07 o
   0  12   1     1339.24     1364.84    211.19 o
   1  12   1      568.72      651.36    114.51 o
   2  12   1    19071.14    19751.58   1801.45 o
   3  12   1      223.49      186.00     96.35 o
   4  12   1     7214.48     7231.08    712.36 o
   5  12   1       50.21       24.34    104.83 o
   6  12   1      997.87      893.07    156.72 o
   7  12   1    11944.16    10841.43    807.34 o
   8  12   1     4152.17     3638.33    333.92 o
   9  12   1     3851.12     4395.37    775.74 o
  -3  13   1       16.61        0.00     87.70 o
  -2  13   1       49.70        0.00    122.53 o
  -1  13   1     2547.15     1903.74    252.04 o
   0  13   1     8796.54     7414.78    731.40 o
   1  13   1      960.50      927.15    156.60 o
   2  13   1     1868.57     1586.01    252.08 o
   3  13   1       15.74      161.81    125.27 o
   4  13   1     3771.59     3907.81    443.89 o
   5  13   1     7114.27     7732.11    766.81 o
   6  13   1     2396.55     2172.28    753.75 o
   7  13   1     5273.50     4456.67    404.44 o
   0  14   1      201.55      163.21    158.12 o
   1  14   1      156.28      210.79    249.92 o
   2  14   1     2916.94     2698.52    366.81 o
   3  14   1       27.55      146.55    141.62 o
   4  14   1    11669.82    11785.34   1134.69 o
   5  14   1     1424.18     1631.00    456.16 o
  -4 -13   2     7060.96     6516.73    701.61 o
  -3 -13   2      280.55      249.01    154.60 o
  -2 -13   2     3263.26     2377.15    275.06 o
  -1 -13   2     2977.83     2616.71    346.42 o
   0 -13   2      141.75       40.50    124.22 o
   1 -13   2     2454.49     1992.15    280.60 o
   2 -13   2     2933.11     2976.42    349.96 o
  -6 -12   2     3810.73     3013.78    603.58 o
  -5 -12   2      952.78      595.46    159.86 o
  -4 -12   2    12398.47    11333.78   1095.62 o
  -3 -12   2      198.00      154.17    121.58 o
  -2 -12   2       21.27       11.95    113.17 o
  -1 -12   2      480.34      469.41    194.91 o
   0 -12   2      455.61      235.73    135.40 o
   1 -12   2    23109.54    21321.10   1924.40 o
   2 -12   2     2346.06     2208.38    272.39 o
   3 -12   2      265.91      115.01    102.00 o
   4 -12   2       19.84        0.00     99.87 o
  -8 -11   2     4064.01     4314.46    896.63 o
  -7 -11   2    11292.60    14289.03   1522.76 o
  -6 -11   2     7970.79     6138.80   1171.86 o
  -5 -11   2      406.61      295.42    122.50 o
  -4 -11   2       60.46      138.06    176.04 o
  -3 -11   2      783.24      691.72    278.88 o
  -2 -11   2     5509.25     2380.02    434.82 o
  -1 -11   2     6589.86     5327.28    559.73 o
   0 -11   2     1812.15     1407.45    184.47 o
   1 -11   2      281.06       86.05    115.85 o
   2 -11   2      179.86      144.59    110.59 o
   3 -11   2     6255.34     6654.64    638.29 o
   4 -11   2     4330.06     5887.68    790.40 o
   5 -11   2      818.11     1251.31    211.99 o
   6 -11   2     1924.36     3061.66    309.45 o
  -9 -10   2    12670.93    13900.94   1483.16 o
  -8 -10   2     1075.49     1073.71    209.39 o
  -7 -10   2     1561.33     1417.98    437.36 o
  -6 -10   2     1172.07     1004.78    146.90 o
  -5 -10   2       79.26       35.92     89.16 o
  -4 -10   2    18676.31    17866.09   1627.35 o
  -3 -10   2     2042.03     1672.08    456.77 o
  -2 -10   2     6875.10     7843.49   1034.88 o
  -1 -10   2      202.78      190.68     83.94 o
   0 -10   2     5701.35     4374.18    748.17 o
   1 -10   2     6621.15     5593.08    686.86 o
   2 -10   2       94.78       45.09     54.19 o
   3 -10   2     5820.66     6707.29    674.83 o
   4 -10   2      450.15      653.62    153.24 o
   5 -10   2       59.73      101.20     53.40 o
   6 -10   2     6852.90     9446.26    608.41 o
   7 -10   2     1260.13     2020.98    217.64 o
  -9  -9   2      861.46      770.94    113.74 o
  -8  -9   2      635.01      622.19     95.29 o
  -7  -9   2    13761.97    12715.18   1005.47 o
  -6  -9   2    22607.40    20356.37   1207.51 o
  -5  -9   2       96.55      121.54     57.74 o
  -4  -9   2     4000.05     4043.81    239.16 o
  -3  -9   2      681.56      810.58     84.04 o
  -2  -9   2    15943.40    17246.13    880.63 o
  -1  -9   2    15386.54    16544.45    844.79 o
   0  -9   2     3676.50     3570.98    225.75 o
   1  -9   2     3960.97     3364.21    228.03 o
   2  -9   2        0.84        0.00     36.52 o
   3  -9   2     2419.69     2680.71    314.74 o
   4  -9   2     7954.86     9284.35    718.34 o
   5  -9   2     3552.46     4346.27    502.89 o
   6  -9   2     6191.24     7566.67    487.93 o
   7  -9   2       27.76       21.30     53.85 o
   8  -9   2      363.83      343.01    134.87 o
 -10  -8   2     1373.06     1324.84    146.34 o
  -9  -8   2     8897.61     8364.51    562.07 o
  -8  -8   2       95.02       63.95     67.67 o
  -7  -8   2     5003.38     4486.49    362.50 o
  -6  -8   2      272.84      277.82     50.68 o
  -5  -8   2     1456.80     1343.58    113.50 o
  -4  -8   2    32773.12    33488.48   1651.07 o
  -3  -8   2     3790.28     3766.59    221.94 o
  -2  -8   2    29008.74    31767.78   1569.16 o
  -1  -8   2      801.64      859.51    115.04 o
   0  -8   2      428.94      345.70     58.98 o
   1  -8   2      715.98      658.69     75.73 o
   2  -8   2       93.83      130.13     37.19 o
   3  -8   2    21222.12    21013.38   1069.90 o
   4  -8   2     6368.52     6213.04    469.76 o
   5  -8   2       37.96       11.82     35.84 o
   6  -8   2     1296.05     1606.97    126.92 o
   7  -8   2      237.58      249.70    101.10 o
   8  -8   2     8945.71     3412.03    357.82 o
   9  -8   2     3039.86     1708.45    257.93 o
 -10  -7   2     5214.05     5434.45    386.27 o
  -9  -7   2     1531.22     1592.15    153.09 o
  -8  -7   2      512.86      477.75     81.88 o
  -7  -7   2     2382.41     2125.95    267.96 o
  -6  -7   2    21498.54    18989.20    778.66 o
  -5  -7   2    12063.64    11050.03    559.39 o
  -4  -7   2    38987.28    38958.70   1904.16 o
  -3  -7   2       62.56       85.53     38.07 o
  -2  -7   2      119.54      181.99     81.31 o
  -1  -7   2    15216.71    14646.46    738.88 o
   0  -7   2     7023.77     7094.05    299.89 o
   1  -7   2    23833.04    21305.04    837.94 o
   2  -7   2      505.09      387.84     53.39 o
   3  -7   2       21.59      130.47     45.25 o
   4  -7   2     1314.70     1406.05    116.16 o
   5  -7   2     9198.13     9953.59    537.43 o
   6  -7   2     5866.23     6520.31    419.96 o
   7  -7   2      186.16       98.84     94.47 o
   8  -7   2     1210.25      424.77    160.81 o
   9  -7   2      677.70      154.60    136.48 o
  10  -7   2     1563.05      511.74    255.85 o
 -11  -6   2      160.65      175.31     71.46 o
 -10  -6   2       92.89        0.00     58.32 o
  -9  -6   2     7579.56     6559.06    421.04 o
  -8  -6   2      540.04      468.99     74.28 o
  -7  -6   2    14887.17    13672.20    713.93 o
  -6  -6   2     4756.11     3927.16    204.89 o
  -5  -6   2      170.65      156.73     31.13 o
  -4  -6   2    18649.54    17265.21    857.01 o
  -3  -6   2      179.76      298.81     57.97 o
  -2  -6   2    20444.97    20954.19   1041.16 o
  -1  -6   2    14118.47    13752.24    689.92 o
   0  -6   2     6378.10     6311.00    294.82 o
   1  -6   2     6152.81     4985.68    314.95 o
   2  -6   2     1183.50      970.72     88.28 o
   3  -6   2    16857.66    13551.54    619.47 o
   4  -6   2     3873.04     3549.53    322.14 o
   5  -6   2     3337.81     3204.75    191.70 o
   6  -6   2      754.16      606.94    121.94 o
   7  -6   2      555.41      467.00    158.27 o
   8  -6   2     7376.28     2140.98    278.20 o
   9  -6   2     3804.18     1105.89    216.05 o
  10  -6   2     3314.29      920.83    207.55 o
 -11  -5   2     3483.28     3452.68    222.20 o
 -10  -5   2      803.92      814.66    103.66 o
  -9  -5   2     8026.91     7507.63    399.02 o
  -8  -5   2      338.40      261.84     48.66 o
  -7  -5   2     1262.14     1284.72     94.74 o
  -6  -5   2     2845.48     2777.00    150.57 o
  -5  -5   2    20679.52    18855.52    767.16 o
  -4  -5   2    46961.83    43643.05   1736.26 o
  -3  -5   2     1693.32     1691.41    106.83 o
  -2  -5   2     5343.16     5616.43    251.76 o
  -1  -5   2     1542.66     1302.73     83.10 o
   0  -5   2    15951.10    14690.26   1122.34 o
   1  -5   2   111296.34   110743.13   4747.77 o
   2  -5   2     1156.78      844.04     92.94 o
   3  -5   2     2811.25     2205.24    116.40 o
   4  -5   2        9.20        3.46     21.03 o
   5  -5   2     1242.16     1037.65    146.69 o
   6  -5   2    24265.16    22437.67   1181.37 o
   7  -5   2      586.13      348.68     66.80 o
   8  -5   2     6108.40     1691.55    247.47 o
   9  -5   2      633.54      207.00    127.02 o
  10  -5   2      996.41      155.33    147.34 o
  11  -5   2     3904.13     4234.89    309.23 o
 -11  -4   2     4032.35     4169.49    240.46 o
 -10  -4   2       21.13       10.76     46.95 o
  -9  -4   2     1336.93     1304.60     96.86 o
  -8  -4   2      900.24      832.26     70.60 o
  -7  -4   2    25497.84    24846.47    981.58 o
  -6  -4   2     1483.65     1402.00     80.42 o
  -5  -4   2     1449.45     1277.65     68.74 o
  -4  -4   2       25.38      183.03     30.59 o
  -3  -4   2       49.18       91.76     19.83 o
  -2  -4   2    65446.57    71704.95   3474.04 o
  -1  -4   2    35691.70    35118.94   1948.90 o
   0  -4   2    43773.89    27386.29   2398.32 o
   1  -4   2     1252.28     1047.11    132.02 o
   2  -4   2       59.56      141.31     58.96 o
   3  -4   2    24100.49    19141.16   1089.28 o
   4  -4   2     3012.76     2161.10    247.50 o
   5  -4   2    10676.60     7869.55    437.41 o
   6  -4   2     6971.03     5392.71    277.78 o
   7  -4   2      150.73      160.03     29.62 o
   8  -4   2     3827.05     2221.71    301.44 o
   9  -4   2      126.62        0.00     93.12 o
  10  -4   2     6289.98     2646.86    426.08 o
  11  -4   2     5795.87     2420.89    322.13 o
 -11  -3   2     1641.92     1791.84    114.07 o
 -10  -3   2     1907.27     1933.91    114.10 o
  -9  -3   2    17005.24    17179.68    699.84 o
  -8  -3   2     1284.79     1434.77     78.89 o
  -7  -3   2     3373.99     3538.87    147.17 o
  -6  -3   2      690.12      676.58     47.50 o
  -5  -3   2     1349.14     1310.27     53.10 o
  -4  -3   2    28132.17    26053.27    945.36 o
  -3  -3   2     2106.74     2106.07    126.38 o
  -2  -3   2    54525.05    57010.41   2767.24 o
  -1  -3   2      180.47      252.19     28.88 o
   0  -3   2     4198.42     2192.59    209.73 o
   1  -3   2    36778.14    21891.14   1911.68 o
   2  -3   2     5812.76     4510.80    308.66 o
   3  -3   2    72679.86    53887.61   2116.98 o
   4  -3   2      825.68      592.75     58.96 o
   5  -3   2       39.42       72.16     34.22 o
   6  -3   2    12088.85     8811.66    414.91 o
   7  -3   2     1104.51      855.10     60.69 o
   8  -3   2    15213.61    11029.33    607.90 o
   9  -3   2       17.85        0.00     95.67 o
  10  -3   2      258.86      160.51    181.33 o
  11  -3   2      873.79      801.60    143.05 o
  12  -3   2      152.43       80.54     71.57 o
 -11  -2   2     5158.52     5519.44    253.85 o
 -10  -2   2     3654.43     3916.54    188.55 o
  -9  -2   2     1571.75     1505.25     93.74 o
  -8  -2   2       35.10       76.53     28.24 o
  -7  -2   2    18456.81    18892.93    646.46 o
  -6  -2   2     8598.09     8542.36    280.74 o
  -5  -2   2     3078.03     2898.92    101.98 o
  -4  -2   2     4895.22     4961.07    183.25 o
  -3  -2   2       81.84      268.19     49.74 o
  -2  -2   2    57996.86    55935.16   2883.65 o
  -1  -2   2      305.09      316.59     34.20 o
   0  -2   2    33906.93    29677.24   1942.23 o
   1  -2   2    22613.74    20359.50   1402.34 o
   2  -2   2      128.52      196.34     26.72 o
   3  -2   2    13148.68     8597.85    474.15 o
   4  -2   2     9958.18     6962.69    668.55 o
   5  -2   2    41769.12    30880.78   2891.52 o
   6  -2   2     8218.45     6350.20    300.34 o
   7  -2   2     1709.20     1363.20     73.28 o
   8  -2   2       34.99      128.95     34.69 o
   9  -2   2      538.51      477.71     68.68 o
  10  -2   2     4504.66     3832.08    211.89 o
  11  -2   2     3170.57     3102.01    184.15 o
  12  -2   2      419.99      416.19     87.20 o
 -11  -1   2       20.47       41.43     47.50 o
 -10  -1   2     2754.60     3235.55    165.22 o
  -9  -1   2    15754.24    17162.13    704.70 o
  -8  -1   2       34.33       60.07     27.18 o
  -7  -1   2    18368.03    19165.14    655.41 o
  -6  -1   2      608.96      630.35     36.81 o
  -5  -1   2     2420.05     2368.90     95.90 o
  -4  -1   2    20774.58    21177.08    705.45 o
  -3  -1   2     2580.96     2625.64     95.12 o
  -2  -1   2    14138.00    12912.68    581.91 o
  -1  -1   2     2128.50     2068.30     99.71 o
   0  -1   2      356.25      656.72     43.74 o
   1  -1   2    25307.83    21145.62   1018.97 o
   2  -1   2     7018.98     6527.07    649.92 o
   3  -1   2   480338.78   439029.16  40640.19 o
   4  -1   2     4033.91     3540.24    346.92 o
   5  -1   2     5632.37     5758.98    396.37 o
   6  -1   2      917.55      763.57     47.08 o
   7  -1   2     1761.84     1604.05     72.33 o
   8  -1   2    25338.40    23549.17    889.12 o
   9  -1   2      623.66      659.00     55.03 o
  10  -1   2     2797.90     2533.68    135.54 o
  11  -1   2        1.06       19.32     47.59 o
  12  -1   2      741.53      728.05     89.61 o
 -11   0   2     1458.95     1305.75    110.15 o
 -10   0   2    13065.42    13441.48    565.28 o
  -9   0   2     7307.24     7513.19    329.40 o
  -8   0   2      128.60      132.21     30.63 o
  -7   0   2     5983.03     6496.99    235.76 o
  -6   0   2     7258.89     7675.28    267.81 o
  -5   0   2    52214.48    56997.14   1884.83 o
  -4   0   2    11926.82    12298.33    413.88 o
  -3   0   2      813.52      912.49     39.52 o
  -2   0   2      675.44      807.48     41.38 o
  -1   0   2     1526.91     1437.84     62.49 o
   0   0   2    73486.18    77411.16   4024.49 o
   1   0   2    54240.29    68740.16   9425.04 o
   2   0   2     4907.84     4732.33    262.27 o
   3   0   2       41.43      518.89     68.57 o
   4   0   2      920.44     1113.24    100.67 o
   5   0   2    48055.73    56312.29   2286.62 o
   6   0   2    16158.88    16741.60    632.85 o
   7   0   2     3359.97     3234.63    140.02 o
   8   0   2     3190.98     3062.80    137.34 o
   9   0   2      479.04      475.86     41.51 o
  10   0   2     6510.13     6263.46    279.21 o
  11   0   2      950.41     1047.67    104.41 o
  12   0   2     2749.44     2680.99    144.96 o
 -11   1   2       61.09       75.91     49.69 o
 -10   1   2        9.35       12.55     40.01 o
  -9   1   2     6374.46     6570.86    294.13 o
  -8   1   2     2814.80     2887.60    121.88 o
  -7   1   2    27517.19    28233.46   1009.20 o
  -6   1   2     2565.82     2557.32    102.67 o
  -5   1   2     4193.59     4717.83    161.27 o
  -4   1   2     4442.25     4820.18    168.68 o
  -3   1   2      196.73      265.26     18.56 o
  -2   1   2     4631.10     4971.68    177.95 o
  -1   1   2     2705.16     2884.94    121.51 o
   0   1   2    17012.60    17949.96    666.05 o
   1   1   2      865.55      860.76     54.56 o
   2   1   2    10524.60    13407.54    622.46 o
   3   1   2    64756.34    73580.31   3342.74 o
   4   1   2        9.36      175.32     47.01 o
   5   1   2    39248.84    47227.93   2036.33 o
   6   1   2      243.93      352.65     28.53 o
   7   1   2      324.00      368.72     34.05 o
   8   1   2    25423.29    25282.79    863.92 o
   9   1   2       40.27       55.37     25.83 o
  10   1   2    18366.12    18135.78    741.57 o
  11   1   2      270.89      332.80     50.66 o
  12   1   2       98.01       94.18     46.64 o
  13   1   2     1338.74     1398.91    101.11 o
 -11   2   2      850.44      938.72     84.23 o
 -10   2   2     5486.33     5396.70    254.13 o
  -9   2   2    10059.31    10527.02    452.44 o
  -8   2   2     3649.48     3647.52    147.44 o
  -7   2   2      208.23      256.98     34.07 o
  -6   2   2     2213.91     2366.50    104.94 o
  -5   2   2    40581.18    44113.30   1672.80 o
  -4   2   2    43656.87    49768.70   1779.98 o
  -3   2   2    10808.87    11967.76    434.46 o
  -2   2   2     3148.75     3570.23    159.63 o
  -1   2   2       20.12      449.63     44.01 o
   0   2   2    65855.85    74243.41   4687.75 o
   1   2   2    27490.63    29041.55   1575.01 o
   2   2   2    26602.58    28538.28   1163.71 o
   3   2   2     4768.45     5207.51    237.57 o
   4   2   2       12.88      129.30     21.34 o
   5   2   2    13306.32    15558.39    680.59 o
   6   2   2    51250.38    57337.34   1920.74 o
   7   2   2    30166.63    32201.00   1019.23 o
   8   2   2    12339.51    13613.22    444.49 o
   9   2   2      302.81      317.76     33.88 o
  10   2   2     2272.51     2341.74    123.14 o
  11   2   2     2402.01     2506.46    131.14 o
  12   2   2     3041.67     2941.08    153.78 o
  13   2   2     2111.81     2174.18    129.41 o
 -11   3   2      851.38      931.90     91.79 o
 -10   3   2      783.94      863.57     92.93 o
  -9   3   2       95.59      107.14     44.55 o
  -8   3   2     3229.98     3298.84    165.62 o
  -7   3   2    22494.41    22765.55    818.72 o
  -6   3   2      530.29      621.94     42.65 o
  -5   3   2     7590.57     7864.90    295.29 o
  -4   3   2     2186.85     2104.46     88.84 o
  -3   3   2     7206.71     7503.25    425.07 o
  -2   3   2    96506.00    95258.66   5379.26 o
  -1   3   2      278.11      809.53     44.13 o
   0   3   2    23480.38    21830.19   1004.72 o
   1   3   2     9089.82     8565.98    395.96 o
   2   3   2      549.52      593.46     34.67 o
   3   3   2     2334.15     2234.82    101.87 o
   4   3   2     1086.70     1283.79    128.80 o
   5   3   2    44518.93    51828.62   1676.90 o
   6   3   2     9120.81    10460.72    354.62 o
   7   3   2       90.32      161.79     28.43 o
   8   3   2     5790.94     6034.89    205.36 o
   9   3   2     3159.82     3427.75    127.52 o
  10   3   2    21882.36    23910.14    966.64 o
  11   3   2     5453.24     6073.58    266.88 o
  12   3   2     1188.28     1191.09     86.60 o
  13   3   2      215.33      218.96     54.58 o
 -10   4   2     2258.44     2187.93    146.22 o
  -9   4   2     2588.56     2418.29    146.40 o
  -8   4   2     6778.75     7045.73    338.25 o
  -7   4   2     3126.31     3048.87    133.38 o
  -6   4   2      731.42      770.25     51.02 o
  -5   4   2    11753.76    11354.83    423.09 o
  -4   4   2    26290.61    24854.22   1863.54 o
  -3   4   2    38061.43    35195.14   2139.18 o
  -2   4   2    50031.94    40316.20   1802.39 o
  -1   4   2      560.62      673.75     46.00 o
   0   4   2     7962.30     7299.20    343.83 o
   1   4   2     5444.11     4758.95    199.51 o
   2   4   2    12759.38    11696.73    479.43 o
   3   4   2    60651.32    64714.46   2376.40 o
   4   4   2       13.01       92.14     17.40 o
   5   4   2     1211.88     1394.16     79.37 o
   6   4   2     1798.44     2295.55    104.52 o
   7   4   2    30995.41    34790.49   1229.71 o
   8   4   2    20409.23    22898.58    772.50 o
   9   4   2     2426.09     2908.61    117.85 o
  10   4   2      814.91      892.90     66.60 o
  11   4   2     1635.86     1724.90    101.65 o
  12   4   2     6334.89     6835.66    299.29 o
  13   4   2     6219.30     6603.72    295.32 o
 -10   5   2     1255.50     1234.65    217.32 o
  -9   5   2      144.40       96.95     48.57 o
  -8   5   2      239.93      207.60     47.89 o
  -7   5   2     7776.48     7236.25    284.32 o
  -6   5   2      152.52      187.99     37.32 o
  -5   5   2    20249.74    20141.43    983.65 o
  -4   5   2     7469.61     6802.26    445.48 o
  -3   5   2      199.60      231.07     30.77 o
  -2   5   2    19321.59    16194.23    674.68 o
  -1   5   2     1059.80     1116.96     66.35 o
   0   5   2    19930.15    17430.78    807.61 o
   1   5   2     6614.15     5820.68    229.05 o
   2   5   2      238.25      228.84     19.75 o
   3   5   2     3506.56     3356.43    150.33 o
   4   5   2       37.46       86.39     21.17 o
   5   5   2    15548.14    16405.75    549.26 o
   6   5   2      439.46      623.19     31.83 o
   7   5   2     3916.92     4199.26    170.78 o
   8   5   2      410.72      407.15     43.26 o
   9   5   2       44.60       45.74     25.43 o
  10   5   2    17964.92    19237.07    775.29 o
  11   5   2      901.13      993.33     74.30 o
  12   5   2     5782.54     6705.99    294.32 o
  13   5   2      717.71      874.80     79.65 o
  -9   6   2     1798.01     1940.26    186.26 o
  -8   6   2      537.25      426.20     52.44 o
  -7   6   2     9244.45     8669.87    366.75 o
  -6   6   2      368.55      300.47     38.10 o
  -5   6   2     1144.64     1128.74     66.17 o
  -4   6   2     6140.52     5524.12    374.95 o
  -3   6   2    15192.77    16398.58    834.96 o
  -2   6   2    42313.82    47989.42   2414.01 o
  -1   6   2     4860.84     5073.88    292.74 o
   0   6   2     1237.25     1409.17     80.28 o
   1   6   2     5950.27     5191.09    233.09 o
   2   6   2    32018.17    28607.86   1198.25 o
   3   6   2    65563.16    63436.72   2639.76 o
   4   6   2      101.68      125.74     22.79 o
   5   6   2     2153.46     2156.10     76.04 o
   6   6   2       88.57      129.56     17.48 o
   7   6   2     3641.60     4075.88    157.22 o
   8   6   2    22633.21    25060.84    888.74 o
   9   6   2     2788.74     3167.01    144.16 o
  10   6   2     9863.97    10837.41    446.32 o
  11   6   2       59.44       71.18     41.81 o
  12   6   2     2627.22     2815.03    147.43 o
  -9   7   2      645.61      676.75    121.36 o
  -8   7   2      415.14      379.58     52.18 o
  -7   7   2     1270.60     1257.54     82.63 o
  -6   7   2     1859.81     1734.76     98.33 o
  -5   7   2    23895.25    26889.27   1214.88 o
  -4   7   2      848.58      933.19     78.30 o
  -3   7   2      799.78      715.80    110.78 o
  -2   7   2      688.03      688.68    105.62 o
  -1   7   2     2024.84     1741.03    153.52 o
   0   7   2    61608.15    60422.61   2791.69 o
   1   7   2     9468.06     9244.32    404.13 o
   2   7   2     7346.84     6654.83    294.34 o
   3   7   2     1660.12     1473.82     79.47 o
   4   7   2      822.29      827.25     52.69 o
   5   7   2    17565.33    16565.37    670.79 o
   6   7   2     4564.16     4114.53    197.92 o
   7   7   2     5239.07     5222.79    248.68 o
   8   7   2     6620.56     7182.39    292.28 o
   9   7   2      239.89      260.17     41.85 o
  10   7   2     4562.10     4807.60    261.93 o
  11   7   2      442.40      539.15     65.87 o
  12   7   2     9291.14    10938.45    506.42 o
  -8   8   2     2154.60     2941.39    237.92 o
  -7   8   2     5417.96     7229.98    507.80 o
  -6   8   2       16.22       28.20     46.29 o
  -5   8   2     1397.69     1475.62    168.49 o
  -4   8   2     1143.70     1331.01    111.30 o
  -3   8   2     2585.67     2806.54    593.54 o
  -2   8   2    18040.17    16242.18   1492.74 o
  -1   8   2     3517.59     3464.35    360.28 o
   0   8   2    39138.62    40349.43   2257.25 o
   1   8   2     4627.98     4412.60    231.40 o
   2   8   2    11609.99    10463.62    456.67 o
   3   8   2    10057.78     8829.72    388.26 o
   4   8   2     2325.23     2212.84    130.32 o
   5   8   2    18862.53    17750.31    963.46 o
   6   8   2      311.64      385.59     57.79 o
   7   8   2      661.36      667.83     73.65 o
   8   8   2     6106.61     7039.18    406.69 o
   9   8   2     5003.25     5769.91    375.16 o
  10   8   2    16524.13    18305.09   1894.15 o
  11   8   2       48.94       59.65    122.92 o
  12   8   2      157.32      188.77    113.34 o
  -7   9   2        4.68       44.96     65.46 o
  -6   9   2      180.33      199.75     68.73 o
  -5   9   2     5728.89     8283.84    781.33 o
  -4   9   2     2623.47     4052.01    375.53 o
  -3   9   2     4876.48     5852.96    538.25 o
  -2   9   2     1482.36     1471.21    115.33 o
  -1   9   2       66.22      109.70     39.16 o
   0   9   2    17223.50    20207.25   1745.04 o
   1   9   2      119.57      295.84     56.64 o
   2   9   2    25174.10    24565.02   1148.19 o
   3   9   2     2969.39     2689.48    158.82 o
   4   9   2        6.52       38.12     50.48 o
   5   9   2     5789.39     5720.70    374.43 o
   6   9   2     3882.11     3612.97    233.65 o
   7   9   2    15120.96    14359.59    793.15 o
   8   9   2     1820.78     2453.07    287.10 o
   9   9   2       48.58       38.82    201.22 o
  10   9   2      123.94      214.31    137.36 o
  11   9   2      784.49      721.91    181.36 o
  -7  10   2     2950.44     5655.73    466.85 o
  -6  10   2      124.09      254.79     73.19 o
  -5  10   2     3895.05     7021.23    640.59 o
  -4  10   2      305.94      380.67     71.77 o
  -3  10   2     2927.28     3600.37    308.39 o
  -2  10   2     6784.02     5618.61    539.24 o
  -1  10   2     2057.17     3166.91    318.34 o
   0  10   2     8309.76    10543.88   1038.75 o
   1  10   2        2.59        0.00     59.79 o
   2  10   2      132.64      268.36     59.77 o
   3  10   2     6781.90     6205.47    578.87 o
   4  10   2     7527.48     7325.90    525.39 o
   5  10   2    35456.90    33965.54   2312.37 o
   6  10   2      141.34      208.63     66.59 o
   7  10   2     1668.14     1579.44    139.34 o
   8  10   2     1025.24     1097.06    139.43 o
   9  10   2     1083.01     1516.66    371.18 o
  10  10   2     9822.60    13373.89   2061.99 o
  11  10   2      633.70      865.50    201.25 o
  -6  11   2        3.18       74.76     68.34 o
  -5  11   2     2502.30     3529.48    346.47 o
  -4  11   2      536.63      983.54    163.64 o
  -2  11   2     2893.83     5011.78    459.46 o
  -1  11   2       87.78       93.88     75.05 o
   0  11   2      813.00     1181.30    237.34 o
   1  11   2      391.33      355.72     84.37 o
   2  11   2    33202.99    33445.38   2966.52 o
   3  11   2    16197.07    16263.15   1476.40 o
   4  11   2     7044.61     7042.12    535.86 o
   5  11   2        0.53       71.47     72.73 o
   6  11   2      930.44      732.99    103.79 o
   7  11   2    16183.36    14320.07   1013.49 o
   8  11   2     3856.73     3719.28    323.14 o
   9  11   2      782.11      723.95    127.70 o
  10  11   2      682.56      747.04    263.18 o
  -4  12   2      438.13      933.65    238.03 o
  -3  12   2      179.63      196.84    184.77 o
  -2  12   2     1004.28     2574.29    383.33 o
  -1  12   2      434.80      932.85    226.92 o
   0  12   2     4131.87     3350.83    369.57 o
   1  12   2      881.61     1061.32    147.28 o
   2  12   2     3372.85     3115.51    286.78 o
   3  12   2     1032.03     1075.57    164.99 o
   4  12   2     5773.65     4909.93    650.73 o
   5  12   2     9829.49    10009.97    940.05 o
   6  12   2     1452.82     1472.85    187.32 o
   7  12   2     5650.50     4828.03    461.71 o
   8  12   2       19.06      245.47    127.99 o
   9  12   2      292.05      258.60    107.10 o
  -2  13   2     2088.92     1396.18    201.65 o
  -1  13   2     1018.67      784.49    165.30 o
   0  13   2       19.19       48.02    153.79 o
   1  13   2       17.66      108.60    183.80 o
   2  13   2     8615.74     8298.95    621.06 o
   3  13   2     2995.79     2775.39    587.33 o
   4  13   2     7101.25     6573.64   1181.63 o
   5  13   2      513.90      633.82    150.69 o
   6  13   2       14.57       44.71    109.60 o
   7  13   2     4647.32     4008.60    365.68 o
   8  13   2     4893.33     4056.71    371.10 o
  -1  14   2     1028.96     2073.39    348.86 o
   0  14   2     8573.98     7177.58    710.33 o
   1  14   2       20.92        0.00     96.03 o
   2  14   2     3354.07     3129.54    446.68 o
   3  14   2      357.32      387.77    134.19 o
   4  14   2       18.63        0.00    118.16 o
   5  14   2     5741.46     6130.29    643.72 o
   6  14   2      119.92       91.57    124.93 o
  -3 -13   3     1411.06     1088.01    205.54 o
  -2 -13   3       98.63        0.00    153.60 o
  -1 -13   3     1584.17      867.29    222.76 o
   0 -13   3      115.46        0.00    147.51 o
   1 -13   3     5914.29     5887.97    606.40 o
  -5 -12   3      252.35      164.53    137.05 o
  -4 -12   3      392.01      358.74    158.22 o
  -3 -12   3     3469.80     1359.97    356.73 o
  -2 -12   3     1712.02     1153.80    376.25 o
  -1 -12   3     4107.43     3039.15    380.39 o
   0 -12   3        1.94        0.00    121.48 o
   1 -12   3       95.06        0.00    109.11 o
   2 -12   3      156.67      407.52    136.61 o
   3 -12   3     1897.89     2328.44    288.85 o
   4 -12   3     3697.18     5694.81    560.83 o
  -7 -11   3       44.92       29.59    234.05 o
  -6 -11   3     2131.68     1585.43    302.70 o
  -5 -11   3      333.17      289.05    130.38 o
  -4 -11   3    13138.28     5227.96    732.65 o
  -3 -11   3     5953.46     2563.62    459.20 o
  -2 -11   3      680.95      288.76    129.33 o
  -1 -11   3        7.70       18.04     95.42 o
   0 -11   3      194.73       96.32    134.73 o
   1 -11   3    16969.83    17268.38   1571.70 o
   2 -11   3     4380.93     5037.77    507.93 o
   3 -11   3     1542.72     1755.31    234.76 o
   4 -11   3      864.76     1168.64    118.96 o
   5 -11   3       15.49       29.13     60.73 o
   6 -11   3     6411.00     9981.15    646.77 o
  -8 -10   3     2286.40     2054.62    344.47 o
  -7 -10   3     8978.32     9018.33    696.62 o
  -6 -10   3    20290.24    22169.35   2220.96 o
  -5 -10   3       71.27      144.46     74.57 o
  -4 -10   3     2960.84     2890.33    234.42 o
  -3 -10   3     5629.86     5544.03    400.19 o
  -2 -10   3     2356.28     2482.67    320.78 o
  -1 -10   3    17408.89    18348.53   2898.06 o
   0 -10   3      117.44       21.46     74.72 o
   1 -10   3     7957.94     8451.93    904.55 o
   2 -10   3       47.57        0.00     73.35 o
   3 -10   3     2081.67     2763.56    184.26 o
   4 -10   3     3423.56     3849.82    255.31 o
   5 -10   3      336.39      549.74    100.04 o
   6 -10   3     5512.49     7421.04    725.79 o
   7 -10   3      385.60      505.55    166.97 o
  -9  -9   3     9589.19     8729.94    594.16 o
  -8  -9   3     1722.87     1492.70    179.61 o
  -7  -9   3     4195.25     3659.29    332.89 o
  -6  -9   3      315.50      243.19     91.26 o
  -5  -9   3      313.72      276.14     64.38 o
  -4  -9   3     3935.84     4147.68    292.54 o
  -3  -9   3    13987.44    13494.11    832.93 o
  -2  -9   3    10774.24    11364.69    597.15 o
  -1  -9   3     3379.18     3701.37    321.17 o
   0  -9   3      268.35      166.20     63.35 o
   1  -9   3     5887.64     5620.68    630.67 o
   2  -9   3     3078.74     3343.41    185.90 o
   3  -9   3     6670.73     7700.51    380.50 o
   4  -9   3     3831.17     4421.06    305.31 o
   5  -9   3      602.28      770.55    106.22 o
   6  -9   3     1125.33     1400.51    184.33 o
   7  -9   3     1511.71      947.52    205.71 o
   8  -9   3     4265.22     3167.09    614.28 o
  -9  -8   3     1772.15     1652.91    166.26 o
  -8  -8   3        5.45        0.00     60.30 o
  -7  -8   3     4026.56     3443.05    293.94 o
  -6  -8   3    13767.64    13584.51    876.78 o
  -5  -8   3       45.63       47.67     44.91 o
  -4  -8   3    15030.16    14840.66    751.55 o
  -3  -8   3       16.46        8.45     48.24 o
  -2  -8   3     1542.49     1493.16    122.17 o
  -1  -8   3    30912.99    32121.21   1775.35 o
   0  -8   3      645.41      520.52     74.48 o
   1  -8   3     9931.59     9476.95    398.30 o
   2  -8   3      108.03      152.16     39.56 o
   3  -8   3      119.41      172.62     42.66 o
   4  -8   3    12453.59    15080.88    804.12 o
   5  -8   3     1781.46     2110.40    245.27 o
   6  -8   3     9333.59    11178.39    705.65 o
   7  -8   3      270.81      337.04     53.73 o
   8  -8   3      416.83      109.80    146.09 o
   9  -8   3      838.66      944.44    201.87 o
 -10  -7   3      211.57      170.92     83.52 o
  -9  -7   3     7500.99     7203.46    491.68 o
  -8  -7   3     2171.62     1949.82    226.10 o
  -7  -7   3     2666.18     2511.21    199.63 o
  -6  -7   3     6830.09     5771.43    573.86 o
  -5  -7   3        1.43       39.34     33.50 o
  -4  -7   3     8407.24     7960.20    372.21 o
  -3  -7   3      883.83      939.49     97.98 o
  -2  -7   3    30999.52    31026.48   1530.89 o
  -1  -7   3    22628.89    22662.66   1445.48 o
   0  -7   3     1015.24     1062.67     87.68 o
   1  -7   3     2537.90     2324.16    120.64 o
   2  -7   3     6463.53     6106.41    267.40 o
   3  -7   3    15767.68    16045.63    722.98 o
   4  -7   3    16445.91    17797.19    918.06 o
   5  -7   3      356.52      341.74     45.82 o
   6  -7   3      361.19      392.94     50.59 o
   7  -7   3      611.59      905.67    124.68 o
   8  -7   3     3427.37     1844.27    282.46 o
   9  -7   3     7679.45     3616.58    403.81 o
  10  -7   3      112.63       50.55     81.85 o
 -10  -6   3      942.75      830.04     99.86 o
  -9  -6   3     8589.08     7998.27    675.43 o
  -8  -6   3       57.29       78.26     60.36 o
  -7  -6   3       22.06       58.38     52.30 o
  -6  -6   3     6979.39     5641.96    312.98 o
  -5  -6   3     8067.59     7173.58    306.32 o
  -4  -6   3    39125.70    38166.73   1675.38 o
  -3  -6   3     2412.85     2404.06    147.28 o
  -2  -6   3      531.01      548.43     63.56 o
  -1  -6   3     9946.21     9499.75    485.92 o
   0  -6   3     2268.05     2012.68    116.50 o
   1  -6   3    83955.93    82237.98   3555.80 o
   2  -6   3     3506.79     3003.60    200.21 o
   3  -6   3     5248.36     4930.18    252.63 o
   4  -6   3     1649.26     1678.10    100.85 o
   5  -6   3     1532.06     1604.57    113.04 o
   6  -6   3    12552.68    12240.49    692.05 o
   7  -6   3       85.12       84.11     51.01 o
   8  -6   3     3666.01     1544.19    263.66 o
   9  -6   3      128.22       68.89     56.78 o
  10  -6   3      427.05      412.02     94.79 o
 -10  -5   3       41.60       76.84     62.01 o
  -9  -5   3     2986.44     2727.74    256.35 o
  -8  -5   3     3557.91     3120.62    202.74 o
  -7  -5   3     6658.00     5922.62    395.77 o
  -6  -5   3     6871.92     6319.84    342.64 o
  -5  -5   3      773.33      782.06     56.05 o
  -4  -5   3      184.01      264.89     33.00 o
  -3  -5   3      247.54      310.16     36.01 o
  -2  -5   3     9411.37     9552.67    481.44 o
  -1  -5   3    20844.83    21301.38   1088.06 o
   0  -5   3     2652.03     2523.95    162.20 o
   1  -5   3      861.43      962.72     86.98 o
   2  -5   3      523.76      475.59     41.70 o
   3  -5   3    17159.50    14599.27    583.91 o
   4  -5   3    11205.18    10293.63    447.86 o
   5  -5   3     4856.59     4293.10    311.78 o
   6  -5   3     3935.46     3227.98    221.27 o
   7  -5   3       64.25       57.00     37.57 o
   8  -5   3     3300.96      903.38    204.84 o
   9  -5   3     2615.40      926.49    213.50 o
  10  -5   3     1639.31      459.00    176.13 o
  11  -5   3     2904.15      832.90    225.93 o
 -11  -4   3     1265.56     1333.48    109.77 o
 -10  -4   3       70.27       74.99     51.39 o
  -9  -4   3    24006.52    22540.65    999.77 o
  -8  -4   3      957.32      854.21     73.87 o
  -7  -4   3     4085.31     3812.79    199.01 o
  -6  -4   3     1174.37     1163.42     87.28 o
  -5  -4   3      868.53      882.94     83.86 o
  -4  -4   3    20601.49    19207.04    851.47 o
  -3  -4   3      375.36      327.39     32.58 o
  -2  -4   3     6190.33     5836.06    353.03 o
  -1  -4   3      909.95     1125.49     84.76 o
   0  -4   3    12492.99    12263.69    549.96 o
   1  -4   3   115025.41   111262.29   6558.94 o
   2  -4   3     1915.82     1696.46    122.11 o
   3  -4   3    27669.84    25381.98    992.49 o
   4  -4   3       35.34       12.69     23.95 o
   5  -4   3      258.11      316.66     33.97 o
   6  -4   3    33543.52    17232.57   1882.09 o
   7  -4   3     1105.32      897.00    138.64 o
   8  -4   3     9041.22     5954.58    685.35 o
   9  -4   3      553.65      143.21    129.46 o
  10  -4   3        3.38        0.00    111.13 o
  11  -4   3     1369.65      458.25    292.37 o
 -11  -3   3     8906.83     9171.37    436.57 o
 -10  -3   3      245.00      172.74     56.70 o
  -9  -3   3      855.47      736.65     74.21 o
  -8  -3   3      384.43      349.63     52.37 o
  -7  -3   3    34458.55    33761.08   1332.90 o
  -6  -3   3     9187.57     8789.78    362.08 o
  -5  -3   3      836.68      885.05     67.98 o
  -4  -3   3     1091.18     1171.28     56.15 o
  -3  -3   3      837.40      890.68     55.58 o
  -2  -3   3    21626.23    21415.23    956.92 o
  -1  -3   3     5432.84     5679.97    299.25 o
   0  -3   3    10479.97    10073.76    513.16 o
   1  -3   3    36522.73    32034.38   1966.25 o
   2  -3   3     1638.45     1501.10    170.17 o
   3  -3   3    11360.41     9559.83    538.04 o
   4  -3   3    12947.20     9059.73    385.21 o
   5  -3   3     9320.71     5897.58    425.23 o
   6  -3   3    19880.15    12688.49   1356.00 o
   7  -3   3        7.42        4.19     29.70 o
   8  -3   3     1342.57      722.13    148.56 o
   9  -3   3       90.80       70.53    105.15 o
  10  -3   3     3037.89     1595.62    237.72 o
  11  -3   3     5710.28     2713.77    302.59 o
  12  -3   3      186.52       70.90     86.40 o
 -11  -2   3       34.76       54.63     55.22 o
 -10  -2   3     1042.47     1154.95     96.09 o
  -9  -2   3    15601.57    15971.77    728.36 o
  -8  -2   3      341.84      308.48     69.35 o
  -7  -2   3    12493.30    12511.01    510.51 o
  -6  -2   3      281.69      337.52     36.22 o
  -5  -2   3      529.05      482.11     32.99 o
  -4  -2   3    11777.65    10331.75    408.97 o
  -3  -2   3       38.39      141.41     26.50 o
  -2  -2   3    77217.22    80995.98   3534.69 o
  -1  -2   3     7550.90     8067.37    414.45 o
   0  -2   3     1272.11     1347.93     84.32 o
   1  -2   3     1480.14     1099.43     68.71 o
   2  -2   3       14.62      268.16     33.38 o
   3  -2   3    60412.13    46150.10   2872.81 o
   4  -2   3     7772.77     5498.34    394.52 o
   5  -2   3      208.69      220.43     55.53 o
   6  -2   3    14285.77     9973.45    632.79 o
   7  -2   3      297.25      208.61     33.87 o
   8  -2   3    33102.85    24915.21   1535.71 o
   9  -2   3     1454.46     1226.64    113.08 o
  10  -2   3     2022.54     1365.97    187.67 o
  11  -2   3       49.97       60.19    106.81 o
  12  -2   3       10.64        0.00     65.98 o
 -11  -1   3     3274.57     3473.77    183.22 o
 -10  -1   3     7634.66     7802.10    344.97 o
  -9  -1   3     2473.66     2505.01    135.81 o
  -8  -1   3        4.03        8.13     33.55 o
  -7  -1   3     7417.24     7339.78    263.61 o
  -6  -1   3    25278.20    25080.85    849.07 o
  -5  -1   3    10932.03    10287.42    350.30 o
  -4  -1   3    24210.94    22465.83    800.10 o
  -3  -1   3        0.16      101.95     14.88 o
  -2  -1   3     7157.71     6542.12    296.55 o
  -1  -1   3     7228.15     6841.45    374.63 o
   0  -1   3    11325.11    11935.34   1235.93 o
   1  -1   3    15897.70    11624.51    596.59 o
   2  -1   3      310.16      381.73     32.42 o
   3  -1   3     4388.36     4559.16    465.87 o
   4  -1   3     6803.63     5103.01    308.53 o
   5  -1   3    28325.13    20950.73   3025.61 o
   6  -1   3    12116.08    10723.36    529.05 o
   7  -1   3     1063.93      962.36     58.91 o
   8  -1   3     2871.03     2778.03    116.22 o
   9  -1   3     1404.01     1257.13     78.09 o
  10  -1   3     3602.16     2884.46    212.57 o
  11  -1   3     5936.17     5343.89    316.01 o
  12  -1   3       55.80       69.75     53.93 o
 -11   0   3      506.09      483.56     65.39 o
 -10   0   3      306.66      275.34     56.43 o
  -9   0   3     2839.37     3112.15    161.56 o
  -8   0   3     1961.73     2076.86    114.78 o
  -7   0   3    16637.99    17393.42    598.79 o
  -6   0   3    11057.85    10796.80    371.42 o
  -5   0   3      195.54      222.76     22.72 o
  -4   0   3    16287.23    15793.46    527.99 o
  -3   0   3     6453.18     6035.96    208.50 o
  -2   0   3    38741.79    37836.29   1336.40 o
  -1   0   3    10614.56     9655.40    397.21 o
   0   0   3     2296.41     1930.54     94.04 o
   1   0   3       65.98      446.52     37.02 o
   2   0   3     1860.66     2031.73    124.70 o
   3   0   3     4633.47     4595.37    208.30 o
   4   0   3    20011.57    17316.45   1015.35 o
   5   0   3    10354.66     9316.13    630.16 o
   6   0   3      751.62      796.38     59.21 o
   7   0   3      349.93      555.75     82.10 o
   8   0   3    39837.36    39572.24   1472.35 o
   9   0   3     9888.99     9521.55    377.09 o
  10   0   3     6402.16     5666.70    299.79 o
  11   0   3      188.68      153.80     52.53 o
  12   0   3      204.55      219.68     57.50 o
  13   0   3     2427.78     2659.39    182.36 o
 -11   1   3      550.94      557.00     71.14 o
 -10   1   3     6620.36     6736.63    306.78 o
  -9   1   3     5186.31     5444.01    249.21 o
  -8   1   3       64.81       61.87     37.92 o
  -7   1   3       12.27       49.50     25.68 o
  -6   1   3     3632.23     3737.78    144.02 o
  -5   1   3    51838.86    55097.00   1826.38 o
  -4   1   3    62106.14    67147.70   2215.25 o
  -3   1   3      480.74      573.35     38.93 o
  -2   1   3       40.53      187.07     48.79 o
  -1   1   3     1266.18     1286.35     51.57 o
   0   1   3    30827.62    32445.47   1486.18 o
   1   1   3    78702.50    77542.30   5052.73 o
   2   1   3     3704.94     4498.76    252.67 o
   3   1   3     9292.89    10793.84    502.32 o
   4   1   3      658.78      771.15     48.70 o
   5   1   3    11519.83    12681.67    914.03 o
   6   1   3    18664.05    20745.61    838.88 o
   7   1   3     7315.07     7641.81    281.48 o
   8   1   3    14694.20    15757.32    562.87 o
   9   1   3      137.95      170.36     35.18 o
  10   1   3     4420.27     4239.34    165.99 o
  11   1   3     5416.65     5313.38    242.58 o
  12   1   3     2674.55     2700.83    159.60 o
  13   1   3     3896.33     3859.48    215.38 o
 -10   2   3       20.53       32.73     43.25 o
  -9   2   3      300.70      294.46     51.13 o
  -8   2   3      304.71      370.83     52.14 o
  -7   2   3    21932.20    23287.74    839.30 o
  -6   2   3     5743.27     5690.84    207.36 o
  -5   2   3    11822.43    12610.66    432.20 o
  -4   2   3        5.09       62.67     18.76 o
  -3   2   3      602.26      695.36     32.37 o
  -2   2   3    24594.04    24362.63    919.68 o
  -1   2   3    32855.49    36919.38   1915.70 o
   0   2   3    35385.94    38766.84   2029.59 o
   1   2   3     8168.04     8364.83    655.91 o
   2   2   3      572.77      831.31     36.87 o
   3   2   3     2363.76     2811.15    108.55 o
   4   2   3      180.57      528.32     29.61 o
   5   2   3    25254.99    31060.71   1220.43 o
   6   2   3    16439.26    19476.61    725.63 o
   7   2   3       20.30       26.97     18.60 o
   8   2   3    11335.28    11886.09    426.31 o
   9   2   3       46.44       75.87     27.26 o
  10   2   3    19953.33    21234.07    727.17 o
  11   2   3     4974.53     5115.08    231.29 o
  12   2   3      221.67      197.20     49.04 o
  13   2   3      704.41      726.01     76.69 o
 -10   3   3     1600.63     1432.96    150.55 o
  -9   3   3    10364.92    10523.71    456.06 o
  -8   3   3     2460.77     2706.40    175.80 o
  -7   3   3     1529.40     1546.30     98.61 o
  -6   3   3       43.35       54.12     24.95 o
  -5   3   3     3703.73     3868.12    145.79 o
  -4   3   3    33590.76    37235.90   1336.35 o
  -3   3   3     6421.94     7457.88    244.98 o
  -2   3   3    26739.16    27640.79   1005.62 o
  -1   3   3     1319.12     1736.84     80.11 o
   0   3   3    30432.55    32114.06   1294.59 o
   1   3   3    47451.33    51626.59   2083.37 o
   2   3   3     7162.55     7541.21    349.14 o
   3   3   3     4430.89     5190.24    194.93 o
   4   3   3      216.99      474.19     35.42 o
   5   3   3     2723.27     3366.76    179.80 o
   6   3   3    15533.39    18649.61    686.65 o
   7   3   3     4339.83     4741.48    162.33 o
   8   3   3    22426.13    23814.49    761.03 o
   9   3   3      116.44      103.36     25.68 o
  10   3   3      136.32      184.38     32.57 o
  11   3   3     2771.73     2914.86    146.78 o
  12   3   3     1567.61     1717.40    105.62 o
  13   3   3     7683.81     7959.01    344.63 o
 -10   4   3      621.83      534.35     73.35 o
  -9   4   3      471.34      487.69     65.22 o
  -8   4   3     1533.38     1569.47    107.72 o
  -7   4   3    12130.93    11742.98    438.37 o
  -6   4   3     1302.70     1290.18     75.11 o
  -5   4   3     3310.29     3459.23    140.55 o
  -4   4   3     7834.62     7962.54    417.09 o
  -3   4   3      486.08      596.01     36.46 o
  -2   4   3    37650.54    32923.33   1383.70 o
  -1   4   3      454.85      556.77     30.50 o
   0   4   3    38886.35    39083.41   1590.21 o
   1   4   3    26278.63    24828.11   1223.15 o
   2   4   3     1036.68     1142.20     54.11 o
   3   4   3    12176.62    12778.80    471.68 o
   4   4   3     4737.06     5584.61    217.41 o
   5   4   3    18870.72    24051.77    917.91 o
   6   4   3    18869.61    21023.85    655.16 o
   7   4   3     3714.48     4201.48    173.30 o
   8   4   3      416.01      586.03     62.03 o
   9   4   3       88.03      109.82     26.28 o
  10   4   3    12499.71    13948.39    500.82 o
  11   4   3     8325.62     9240.81    387.77 o
  12   4   3      986.68     1116.06     82.27 o
  13   4   3      173.44      163.09     51.40 o
  -9   5   3     6057.68     5932.35    303.65 o
  -8   5   3     1154.49     1152.42     92.97 o
  -7   5   3     6685.04     6869.63    329.40 o
  -6   5   3      193.35      248.90     38.34 o
  -5   5   3      260.81      314.74     34.84 o
  -4   5   3     5100.17     5129.44    240.47 o
  -3   5   3    18923.51    16914.04    798.12 o
  -2   5   3    77866.23    67729.54   2763.55 o
  -1   5   3     2344.70     2140.63    100.79 o
   0   5   3       19.50      124.64     20.56 o
   1   5   3     6741.48     6129.58    263.29 o
   2   5   3     9500.25     8732.61    336.26 o
   3   5   3   122567.87   130174.73   5909.06 o
   4   5   3      735.72      804.78     47.36 o
   5   5   3      296.55      499.07     44.46 o
   6   5   3       98.84      155.46     21.52 o
   7   5   3     5798.72     6533.99    211.91 o
   8   5   3    16627.19    19364.16    746.29 o
   9   5   3       22.72      103.92     26.88 o
  10   5   3     2438.09     3293.85    132.08 o
  11   5   3       70.14       72.11     39.60 o
  12   5   3     2614.83     2970.95    152.56 o
  13   5   3     8517.18     9153.46    389.92 o
  -9   6   3     1322.67     1371.52     96.81 o
  -8   6   3      150.61      149.93     43.70 o
  -7   6   3     2999.74     3117.29    154.40 o
  -6   6   3     1027.98      998.34     59.22 o
  -5   6   3    10740.93    11027.53    401.98 o
  -4   6   3     7083.57     7070.32    434.10 o
  -3   6   3      632.28      731.76     73.37 o
  -2   6   3      452.94      562.63     55.82 o
  -1   6   3       15.01       25.41     19.72 o
   0   6   3    51069.92    47504.53   2576.44 o
   1   6   3    20642.26    18489.93    708.98 o
   2   6   3     6996.37     6462.52    254.62 o
   3   6   3      346.49      483.25     37.19 o
   4   6   3       36.99       58.94     19.99 o
   5   6   3    23563.76    22779.15    957.36 o
   6   6   3     1697.27     1788.09     66.28 o
   7   6   3     4987.29     5754.14    216.44 o
   8   6   3     8856.85     9821.72    382.87 o
   9   6   3      825.70      925.81     58.51 o
  10   6   3     4543.01     5207.05    208.92 o
  11   6   3     1955.77     2141.29    117.55 o
  12   6   3     5254.53     6379.59    277.96 o
  13   6   3     2812.61     3447.41    253.37 o
  -8   7   3      467.55      371.29     58.59 o
  -7   7   3     9942.63    10833.97    468.80 o
  -6   7   3      184.62      199.75     33.82 o
  -5   7   3      148.75      216.12     40.44 o
  -4   7   3      910.68      941.16     88.11 o
  -3   7   3     1805.53     2024.61    220.11 o
  -2   7   3    14042.33    16092.15    820.99 o
  -1   7   3       79.83      124.79     25.03 o
   0   7   3     7593.05     7759.38    765.13 o
   1   7   3     2803.83     2601.29    147.79 o
   2   7   3    16307.86    15051.24    643.31 o
   3   7   3    65627.38    61349.32   2558.79 o
   4   7   3     4366.99     4208.67    189.77 o
   5   7   3    23344.18    22310.97    938.04 o
   6   7   3      299.54      322.03     40.39 o
   7   7   3     2497.80     2614.12    155.67 o
   8   7   3    16890.18    19951.02    889.13 o
   9   7   3      593.61      792.70     72.05 o
  10   7   3     8657.42     9324.58    746.13 o
  11   7   3       19.44       25.27     52.67 o
  12   7   3      301.83      317.45     74.56 o
  -8   8   3      322.52      188.55    138.74 o
  -7   8   3       54.52       71.72     63.00 o
  -6   8   3       44.57       54.56     54.71 o
  -5   8   3    16199.23    21090.33   1409.95 o
  -4   8   3     3268.28     4079.96    300.15 o
  -3   8   3      366.33      318.52     90.11 o
  -2   8   3      546.65      639.01    151.24 o
  -1   8   3       47.66      126.77     47.90 o
   0   8   3    31464.50    30904.83   1633.58 o
   1   8   3    12441.93    11291.83    541.75 o
   2   8   3    20511.04    18455.88    874.63 o
   3   8   3     8148.07     7306.12    324.08 o
   4   8   3       83.45      132.60     28.18 o
   5   8   3    11370.67    10086.46    490.82 o
   6   8   3    15160.12    15053.95    819.00 o
   7   8   3     9641.26     9719.06    543.37 o
   8   8   3     9401.98    10554.59    586.40 o
   9   8   3       14.84       43.96     57.05 o
  10   8   3      992.39     1443.70    452.87 o
  11   8   3      368.47      794.12    329.64 o
  12   8   3     3200.55     3402.10    324.88 o
  -7   9   3     9005.28    14599.07    993.47 o
  -6   9   3       74.74       68.10     62.27 o
  -5   9   3     3094.88     4881.25    428.71 o
  -4   9   3       19.37        6.56     48.05 o
  -3   9   3      738.81      972.85    247.37 o
  -2   9   3     7536.31     8970.62    809.73 o
  -1   9   3        7.34       42.14    106.71 o
   0   9   3    26970.29    36523.20   2470.46 o
   1   9   3      364.67      384.29     65.24 o
   2   9   3      619.31      646.44     67.57 o
   3   9   3     4059.61     3982.10    215.63 o
   4   9   3     4557.19     4109.80    220.58 o
   5   9   3    48170.66    45391.46   2412.88 o
   6   9   3       54.09       53.27     51.36 o
   7   9   3      412.23      414.01     68.36 o
   8   9   3     4139.78     4188.15    264.25 o
   9   9   3     3337.52     3906.32    256.43 o
  10   9   3    10113.45    13674.64   1529.52 o
  11   9   3     1091.37     1758.19    640.56 o
  12   9   3     1345.19     1159.60    184.85 o
  -6  10   3      117.95      170.18    123.28 o
  -5  10   3     4235.55     6971.65    847.99 o
  -4  10   3     1510.19     2741.64    427.29 o
  -3  10   3     8056.91    12709.70   1891.10 o
  -2  10   3     3968.19     2677.63    248.80 o
  -1  10   3      455.07      873.41    175.25 o
   0  10   3     1227.43     1216.96    206.88 o
   1  10   3     1208.36     1186.77    158.66 o
   2  10   3    11491.91    11410.30    824.55 o
   3  10   3     7333.53     7428.95    375.33 o
   4  10   3      508.61      501.64     81.29 o
   5  10   3     1228.90     1262.65    117.20 o
   6  10   3     2968.79     2954.94    205.49 o
   7  10   3    23347.24    22546.24   1218.45 o
   8  10   3     6596.62     6513.82    419.08 o
   9  10   3     1569.72     1758.62    186.42 o
  10  10   3      735.72     1162.64    359.90 o
  11  10   3     1090.42     1076.05    208.89 o
  -5  11   3     5099.38     9701.69   1453.07 o
  -4  11   3     1998.53     4096.42    651.09 o
  -3  11   3       27.67       79.31    154.84 o
  -2  11   3     5851.47     3939.10    393.57 o
  -1  11   3      369.05      518.34    259.86 o
   0  11   3    13048.86    10657.59    983.00 o
   1  11   3     1612.05     1575.61    163.43 o
   2  11   3     1522.96     1424.49    172.17 o
   3  11   3     3382.55     3222.99    276.79 o
   4  11   3      516.43      372.34    102.38 o
   5  11   3    19345.45    16427.51   1138.51 o
   6  11   3       53.42       43.77     79.92 o
   7  11   3     6125.67     5853.07    454.28 o
   8  11   3      286.21      362.20     93.99 o
   9  11   3      947.23     1018.25    143.74 o
  10  11   3    10121.76    13502.18   1571.55 o
  -4  12   3      110.83      270.47    203.33 o
  -3  12   3    14391.39    32036.53   3225.00 o
  -1  12   3       95.67      138.25    113.52 o
   0  12   3      116.11       59.40     77.75 o
   1  12   3       97.04       50.40     77.71 o
   2  12   3     4269.23     4616.86    371.24 o
   3  12   3    12284.06    11505.07   1599.37 o
   4  12   3     1019.28     1090.13    159.23 o
   5  12   3      449.35      508.17    119.96 o
   6  12   3      217.16      382.52    111.10 o
   7  12   3     6583.80     6240.74    495.37 o
   8  12   3     7899.65     7308.32    563.07 o
   9  12   3     3602.67     3608.06    324.91 o
  -3  13   3     1390.91     3438.16    476.52 o
  -2  13   3       12.56      228.90    184.84 o
  -1  13   3      722.19     1442.29    280.31 o
   0  13   3    10335.52     8100.36    778.04 o
   1  13   3     2611.77     3359.26    654.50 o
   2  13   3     4486.82     4619.01    376.41 o
   3  13   3      340.27      352.15    108.96 o
   4  13   3       36.97       27.57    102.45 o
   5  13   3     3864.06     3640.29    490.21 o
   6  13   3        8.34        0.00     95.41 o
   7  13   3    10370.92     9911.27    745.35 o
   8  13   3      798.58      799.62    149.71 o
  -1  14   3     1877.88     3616.84    487.47 o
   0  14   3     2999.62     2437.31    307.27 o
   1  14   3        8.80       31.00     93.34 o
   2  14   3     2869.61     2355.08    319.24 o
   3  14   3     2237.43     2036.42    232.59 o
   4  14   3     2155.87     2145.46    462.00 o
   5  14   3     2814.48     3157.36    451.89 o
   6  14   3       13.74       31.01    115.74 o
  -4 -12   4    12850.81     4925.08    754.11 o
  -3 -12   4     7022.85     6273.84    690.42 o
  -2 -12   4       72.17        0.00    158.00 o
  -1 -12   4      165.63        0.00    154.03 o
   0 -12   4      750.00      502.68    190.45 o
   1 -12   4     5179.64     6896.76    692.33 o
   2 -12   4     4719.50     6230.01    625.76 o
   3 -12   4      633.35      944.75    178.66 o
  -6 -11   4    11052.32    13445.21   1431.63 o
  -5 -11   4      615.54      450.41    159.46 o
  -4 -11   4      500.00      311.75    162.69 o
  -3 -11   4     3192.07     1280.93    344.87 o
  -2 -11   4       61.45        0.00    135.97 o
  -1 -11   4    13761.65    11932.86   1139.88 o
   0 -11   4      176.89      113.32    132.21 o
   1 -11   4     3919.43     4154.03    449.27 o
   2 -11   4     1461.84     2069.10    275.71 o
   3 -11   4     3734.16     5034.26    508.52 o
   4 -11   4     4106.16     5823.17    399.91 o
   5 -11   4      124.68      179.79     74.76 o
  -7 -10   4      472.87      502.56    125.42 o
  -6 -10   4        9.58        0.00     75.20 o
  -5 -10   4       43.47        9.78     64.67 o
  -4 -10   4    12965.51    12141.66    763.28 o
  -3 -10   4    15763.01    15395.10   1231.81 o
  -2 -10   4      387.83      297.49     95.50 o
  -1 -10   4     1306.94     1246.78    304.07 o
   0 -10   4      465.40      494.18    140.96 o
   1 -10   4     9293.88    11140.71    722.36 o
   2 -10   4    11716.27    14392.05    917.41 o
   3 -10   4     2470.85     2914.08    197.04 o
   4 -10   4     1918.41     2836.83    193.17 o
   5 -10   4       20.58       32.73     58.47 o
   6 -10   4      896.94     1373.33    120.86 o
   7 -10   4     4111.20     6405.02    569.23 o
  -8  -9   4      483.28      665.30    117.06 o
  -7  -9   4     3365.22     3136.24    288.89 o
  -6  -9   4    14153.40    14260.27   1337.10 o
  -5  -9   4       84.63       61.17     58.67 o
  -4  -9   4     2258.01     2074.85    315.01 o
  -3  -9   4       26.30      101.96     71.08 o
  -2  -9   4     1554.73     1618.21    221.05 o
  -1  -9   4    42676.48    43036.52   4879.94 o
   0  -9   4      968.37      919.54    118.32 o
   1  -9   4    13142.42    13946.17    742.26 o
   2  -9   4       83.87      118.36     56.39 o
   3  -9   4       75.75       63.21     70.08 o
   4  -9   4     2793.52     3562.17    207.11 o
   5  -9   4      227.19      178.12     69.79 o
   6  -9   4     7857.84    10257.72    743.77 o
   7  -9   4      974.88     1367.75    183.00 o
   8  -9   4       43.76       38.30    119.51 o
  -8  -8   4     2502.62     2154.13    218.78 o
  -7  -8   4     6085.79     5528.12    398.36 o
  -6  -8   4     1205.38     1135.21    128.47 o
  -5  -8   4      666.94      667.09    104.75 o
  -4  -8   4     4409.47     4315.57    258.11 o
  -3  -8   4    11870.23    11446.66    595.61 o
  -2  -8   4    10596.90    10900.64    605.04 o
  -1  -8   4    23403.04    24836.24   1781.81 o
   0  -8   4      307.85      221.40     59.03 o
   1  -8   4     1015.21     1053.20     81.18 o
   2  -8   4     5571.79     5928.14    267.60 o
   3  -8   4     5364.13     5827.59    277.63 o
   4  -8   4    15974.26    19060.87    872.77 o
   5  -8   4      518.89      607.48     65.30 o
   6  -8   4      186.08      276.20     51.55 o
   7  -8   4      307.08      457.12     59.43 o
   8  -8   4     3763.69     3985.34    648.10 o
   9  -8   4     3686.60     4129.49    561.03 o
  -9  -7   4     6057.77     5599.49    398.63 o
  -8  -7   4      251.83      221.05     79.74 o
  -7  -7   4       17.91        3.89     56.04 o
  -6  -7   4    11285.99     9747.56    695.86 o
  -5  -7   4       67.24       82.41     55.69 o
  -4  -7   4    16884.86    16686.43    748.84 o
  -3  -7   4     2760.60     2684.77    150.95 o
  -2  -7   4      790.61      748.28    129.91 o
  -1  -7   4    19952.79    19960.42   1521.33 o
   0  -7   4       13.38       19.56     37.35 o
   1  -7   4    21236.96    21511.36    857.94 o
   2  -7   4     2492.72     2318.25    125.84 o
   3  -7   4     2433.05     2648.32    139.80 o
   4  -7   4     7449.88     8222.82    358.50 o
   5  -7   4       35.17        0.00     39.93 o
   6  -7   4    11582.96    11656.68    964.84 o
   7  -7   4      480.70      565.91     60.56 o
   8  -7   4     1553.07      959.16    237.30 o
   9  -7   4       32.72       28.67     58.74 o
  10  -7   4      107.06       71.63    113.33 o
  -9  -6   4     3054.24     2979.11    234.96 o
  -8  -6   4     4876.97     4405.69    317.38 o
  -7  -6   4      588.84      589.84     87.36 o
  -6  -6   4     7497.99     6724.43    451.35 o
  -5  -6   4       29.49      110.74     42.70 o
  -4  -6   4     6523.33     6219.35    293.76 o
  -3  -6   4     2164.21     2299.03    131.81 o
  -2  -6   4    14676.22    14517.32    931.81 o
  -1  -6   4    24395.54    25727.24   1544.73 o
   0  -6   4      639.37      513.09     56.40 o
   1  -6   4      621.09      654.06     49.90 o
   2  -6   4     1351.16     1246.42     79.25 o
   3  -6   4    11090.19    10771.01    445.76 o
   4  -6   4    44053.25    48357.28   1895.13 o
   5  -6   4      387.72      442.47     62.11 o
   6  -6   4     1526.19     1579.12    101.67 o
   7  -6   4       12.86       22.92     32.28 o
   8  -6   4     1470.68     1509.12    333.41 o
   9  -6   4     7876.61     4544.27    485.79 o
  10  -6   4      131.01       72.98     58.93 o
 -10  -5   4       45.23       62.96     64.65 o
  -9  -5   4    15209.54    14472.90    929.47 o
  -8  -5   4     5226.61     4509.42    386.63 o
  -7  -5   4       24.42       13.79     51.40 o
  -6  -5   4     2898.58     2640.37    164.52 o
  -5  -5   4      348.90      364.33     52.39 o
  -4  -5   4    51538.73    48842.27   2137.66 o
  -3  -5   4      966.96     1111.58     75.73 o
  -2  -5   4      722.36      721.25     61.14 o
  -1  -5   4      402.68      393.04     46.69 o
   0  -5   4       12.68       53.42     22.32 o
   1  -5   4    63080.41    62418.47   2655.06 o
   2  -5   4    15137.03    13996.07    562.22 o
   3  -5   4    12780.69    12410.67    571.86 o
   4  -5   4       34.01        7.24     25.00 o
   5  -5   4       24.96       17.90     26.64 o
   6  -5   4    21370.96    19522.61   1147.61 o
   7  -5   4     1602.14     1509.65    149.26 o
   8  -5   4     5975.60     5969.60    692.87 o
   9  -5   4      639.56      392.85    180.39 o
  10  -5   4        7.75        0.00     87.75 o
  11  -5   4     2696.61      845.08    244.61 o
 -10  -4   4        1.30        0.00     58.17 o
  -9  -4   4        1.27        0.00     55.13 o
  -8  -4   4     5484.07     5011.79    299.74 o
  -7  -4   4     9497.52     8078.92    476.27 o
  -6  -4   4    25718.41    23886.26   1225.69 o
  -5  -4   4     1364.95     1422.34     98.02 o
  -4  -4   4     2553.57     2348.38    120.40 o
  -3  -4   4     2271.09     2124.94    112.23 o
  -2  -4   4     6324.57     6621.17    350.26 o
  -1  -4   4    12426.28     7691.69    438.80 o
   0  -4   4      592.24      714.62     50.51 o
   1  -4   4    26103.92    25121.88    984.98 o
   2  -4   4       78.89       81.99     20.39 o
   3  -4   4    13019.11    12268.21    556.93 o
   4  -4   4     8492.38     7837.47    332.22 o
   5  -4   4     3971.38     3565.65    178.89 o
   6  -4   4    27743.44    21957.24   1361.30 o
   7  -4   4        9.01        0.00     27.89 o
   8  -4   4      353.37       88.22    147.97 o
   9  -4   4     4233.36     1129.64    244.05 o
  10  -4   4     1029.18        0.00    140.91 o
  11  -4   4     6679.38     2562.56    345.85 o
 -10  -3   4      269.59      235.23     64.05 o
  -9  -3   4    16831.75    15619.96    703.86 o
  -8  -3   4     8185.69     7457.28    429.57 o
  -7  -3   4     6721.19     6305.74    365.47 o
  -6  -3   4     1066.94      941.80     72.71 o
  -5  -3   4       77.61       69.55     32.88 o
  -4  -3   4    19561.00    18193.60    934.13 o
  -3  -3   4    14248.08    12579.48    557.05 o
  -2  -3   4    12150.00    11873.57    530.45 o
  -1  -3   4     2759.30     3273.83    178.51 o
   0  -3   4      435.64      528.40     41.36 o
   1  -3   4    35922.50    33894.29   1479.25 o
   2  -3   4     1963.80     1669.82    105.12 o
   3  -3   4    31843.55    30136.42   1523.33 o
   4  -3   4     9112.38     8208.30    362.47 o
   5  -3   4      224.56      230.25     34.38 o
   6  -3   4     9864.09     6753.62    365.87 o
   7  -3   4     6672.77     3323.07    265.88 o
   8  -3   4    23620.95    12089.81   1467.96 o
   9  -3   4     1965.36      833.77    195.16 o
  10  -3   4      691.43      237.32    155.19 o
  11  -3   4      309.20       47.90    133.65 o
  12  -3   4      527.73      337.14    303.55 o
 -10  -2   4       33.33       32.38     51.41 o
  -9  -2   4     3313.32     3179.49    178.63 o
  -8  -2   4      127.18      126.12     45.23 o
  -7  -2   4    12130.65    12575.25    513.11 o
  -6  -2   4    30213.43    29373.09   1169.67 o
  -5  -2   4      265.86      317.19     40.14 o
  -4  -2   4    21987.45    20121.92    832.22 o
  -3  -2   4      356.51      369.79     24.89 o
  -2  -2   4    11936.90    10738.68    507.82 o
  -1  -2   4    48795.24    59368.43   2638.03 o
   0  -2   4     6672.73     7489.72    347.99 o
   1  -2   4     2783.30     2521.54    101.56 o
   2  -2   4     1802.68     1602.22     97.27 o
   3  -2   4       22.19       83.42     25.29 o
   4  -2   4    16501.20    15301.25   1275.99 o
   5  -2   4     8752.12     6671.84    501.56 o
   6  -2   4    92054.95    66770.23   3985.89 o
   7  -2   4     2054.71     1702.15    214.49 o
   8  -2   4      670.22      536.12     65.84 o
   9  -2   4     1330.40      866.26    171.68 o
  10  -2   4     2619.90     1384.55    211.64 o
  11  -2   4     8310.23     4440.52    881.82 o
  12  -2   4       74.92       43.65    113.10 o
 -10  -1   4      145.95      107.59     56.36 o
  -9  -1   4     5889.21     5772.18    288.64 o
  -8  -1   4     1954.32     1805.31    118.66 o
  -7  -1   4    23723.56    23111.04    847.40 o
  -6  -1   4     9020.38     9040.61    375.25 o
  -5  -1   4      606.12      588.21     58.54 o
  -4  -1   4    14191.60    13075.12    514.21 o
  -3  -1   4    16471.67    15564.31    636.03 o
  -2  -1   4    77164.06    75883.70   3121.51 o
  -1  -1   4    17864.18    18343.25    925.06 o
   0  -1   4     1739.81     1858.13     83.05 o
   1  -1   4      265.58      607.04     55.40 o
   2  -1   4      657.68      773.27     59.70 o
   3  -1   4    52363.41    52929.59   2831.81 o
   4  -1   4    40362.83    37085.29   3599.80 o
   5  -1   4     1989.16     1891.42    129.15 o
   6  -1   4       14.98      112.81     46.87 o
   7  -1   4     1137.77      946.41    108.38 o
   8  -1   4    25605.40    20116.12   1078.16 o
   9  -1   4    11028.62     9735.52    467.25 o
  10  -1   4     3140.01     2329.17    192.39 o
  11  -1   4       85.13       61.61     72.09 o
  12  -1   4      199.98      184.78     62.55 o
 -10   0   4     2736.77     2782.48    169.87 o
  -9   0   4     6623.69     6654.39    299.85 o
  -8   0   4       18.25       25.35     40.00 o
  -7   0   4      429.22      475.29     41.87 o
  -6   0   4    12949.09    12852.82    478.88 o
  -5   0   4    15362.82    14930.08    538.09 o
  -4   0   4    47926.27    47125.00   1672.54 o
  -3   0   4     3437.94     3041.39    118.60 o
  -2   0   4     2386.08     2263.44     90.62 o
  -1   0   4    13375.33    13727.92    599.81 o
   0   0   4     4492.78     3910.72    318.30 o
   1   0   4     4594.64     4208.69    314.41 o
   2   0   4      755.50      975.60     69.34 o
   3   0   4     8666.44     9717.25    466.74 o
   4   0   4     3348.47     3367.84    159.57 o
   5   0   4    12100.29    10261.94    490.37 o
   6   0   4    29429.68    27961.28   1819.80 o
   7   0   4      570.83      727.02     69.32 o
   8   0   4    10090.51     9377.51    369.29 o
   9   0   4       67.63       93.40     37.66 o
  10   0   4      738.24      673.10     89.48 o
  11   0   4    10208.79     8748.80    512.30 o
  12   0   4      384.12      374.95     66.17 o
  13   0   4     4993.11     4747.41    256.97 o
 -10   1   4       20.68       27.12     45.54 o
  -9   1   4     3845.91     3858.25    193.03 o
  -8   1   4      878.90      960.08     73.97 o
  -7   1   4     6024.73     5893.84    219.10 o
  -6   1   4    15707.45    16119.80    555.39 o
  -5   1   4     4336.63     4261.52    149.29 o
  -4   1   4      770.01      856.38     49.90 o
  -3   1   4     3270.85     3128.65    112.47 o
  -2   1   4    50334.17    50574.84   1788.61 o
  -1   1   4    62848.12    60202.09   3735.17 o
   0   1   4    32059.43    34201.43   2331.47 o
   1   1   4      782.49      799.03     64.17 o
   2   1   4     1001.82     1414.06     91.16 o
   3   1   4    55884.55    69078.65   3740.43 o
   4   1   4    20700.48    22501.65    938.54 o
   5   1   4    22394.19    21021.50    999.89 o
   6   1   4     5143.54     5182.56    514.17 o
   7   1   4      197.49      229.66     28.17 o
   8   1   4     5952.42     5968.63    226.83 o
   9   1   4    19137.16    19370.78    734.69 o
  10   1   4    11179.06    10828.85    460.81 o
  11   1   4     4544.50     4580.82    235.01 o
  12   1   4      103.35       90.30     48.66 o
  13   1   4     1977.57     1927.94    133.90 o
 -10   2   4     1028.98     1080.04    108.12 o
  -9   2   4     9363.88     9363.68    410.94 o
  -8   2   4      535.09      626.32     63.48 o
  -7   2   4      407.96      480.68     42.70 o
  -6   2   4      948.44      959.78     55.74 o
  -5   2   4    11937.62    12154.59    440.00 o
  -4   2   4    46211.01    47239.47   1473.23 o
  -3   2   4       90.35      129.97     18.66 o
  -2   2   4     7796.47     7428.01    252.49 o
  -1   2   4      109.95      123.91     12.08 o
   0   2   4    16804.35    17666.34    716.67 o
   1   2   4   199821.80   225559.64  11252.33 o
   2   2   4      972.97     1267.53     71.39 o
   3   2   4    10620.69    12252.08    598.98 o
   4   2   4     5491.98     6897.16    297.62 o
   5   2   4     1130.07     1380.04     68.42 o
   6   2   4    11021.06    12962.72    478.58 o
   7   2   4       37.58      145.92     39.15 o
   8   2   4    12299.81    12775.65    453.85 o
   9   2   4     2619.24     2865.44    130.33 o
  10   2   4      670.04      652.19     48.86 o
  11   2   4     3708.92     3420.08    166.68 o
  12   2   4     1960.79     2029.29    127.42 o
  13   2   4     7695.01     7832.45    374.01 o
 -10   3   4      190.20      143.08     51.80 o
  -9   3   4       51.88       63.97     47.66 o
  -8   3   4       35.77       87.46     42.71 o
  -7   3   4     7789.28     8488.70    307.71 o
  -6   3   4     3505.51     3812.69    149.38 o
  -5   3   4     5955.57     6603.71    236.68 o
  -4   3   4     3942.70     4079.38    150.57 o
  -3   3   4      372.50      491.23     29.95 o
  -2   3   4    28243.01    30465.66    941.50 o
  -1   3   4    31882.23    34266.59   1273.23 o
   0   3   4    40931.18    47264.95   2112.28 o
   1   3   4    56280.66    66236.66   3314.61 o
   2   3   4     1149.94     1510.14    121.31 o
   3   3   4    11221.52    13034.84    528.51 o
   4   3   4     4219.15     5043.13    192.03 o
   5   3   4    10491.30    13367.31    592.83 o
   6   3   4    44503.05    55406.92   1852.31 o
   7   3   4      838.00      834.88     43.00 o
   8   3   4     1790.03     2077.04     82.96 o
   9   3   4      278.38      333.39     37.15 o
  10   3   4    14634.79    16213.77    555.18 o
  11   3   4    13406.69    14009.13    577.42 o
  12   3   4     1206.98     1163.76     83.01 o
  13   3   4       55.26       81.01     48.79 o
  -9   4   4     7959.37     8560.39    413.33 o
  -8   4   4      324.49      370.75     59.16 o
  -7   4   4     4229.76     4468.69    202.82 o
  -6   4   4       27.05       49.59     27.52 o
  -5   4   4      587.13      591.48     43.53 o
  -4   4   4    11371.46    11497.26    414.54 o
  -3   4   4     1213.77     1235.49     50.67 o
  -2   4   4    38798.04    40364.24   1284.42 o
  -1   4   4     7325.65     7434.18    279.87 o
   0   4   4      591.05      664.19     31.28 o
   1   4   4    38242.90    40689.50   1650.04 o
   2   4   4     9560.74    10067.32    464.40 o
   3   4   4    52930.57    59491.07   2388.59 o
   4   4   4      514.64      667.58     32.40 o
   5   4   4       58.38      117.27     18.37 o
   6   4   4     9653.83    11802.73    383.09 o
   7   4   4      633.89      836.69     52.58 o
   8   4   4    17339.96    19014.31    641.81 o
   9   4   4       77.96       75.60     23.11 o
  10   4   4      859.03     1020.26     59.10 o
  11   4   4      200.83      153.19     41.48 o
  12   4   4       23.11       43.64     38.33 o
  13   4   4     7640.73     8021.64    346.80 o
  -9   5   4     3064.18     3347.68    196.67 o
  -8   5   4        5.97       32.35     46.53 o
  -7   5   4     4044.58     4592.17    235.80 o
  -6   5   4     2993.55     3188.47    139.89 o
  -5   5   4      994.20     1020.96     61.80 o
  -4   5   4    10825.86    10842.95    484.46 o
  -3   5   4       19.70       75.34     16.51 o
  -2   5   4     7174.07     7000.29    272.70 o
  -1   5   4     7878.21     7445.62    284.96 o
   0   5   4    18976.29    18809.12    789.83 o
   1   5   4    34673.54    33442.55   1534.75 o
   2   5   4     5685.71     5559.53    218.46 o
   3   5   4       10.19      141.44     15.22 o
   4   5   4    11050.59    11245.20    393.30 o
   5   5   4    27832.95    31765.07   1505.02 o
   6   5   4    41593.61    51086.35   1698.59 o
   7   5   4      149.67      214.17     21.43 o
   8   5   4     2141.15     2634.58    131.82 o
   9   5   4       15.85       41.00     21.95 o
  10   5   4     2694.94     3428.73    168.49 o
  11   5   4     8904.17     9302.33    390.99 o
  12   5   4      991.06     1168.21     82.42 o
  13   5   4     4717.36     5323.87    242.19 o
  -9   6   4     2501.67     2916.76    161.18 o
  -8   6   4       31.07       41.01     39.55 o
  -7   6   4     9703.55    10911.85    454.12 o
  -6   6   4      722.05      853.86     56.19 o
  -5   6   4      519.90      493.85     43.16 o
  -4   6   4     6884.54     6938.85    284.78 o
  -3   6   4     2806.81     3012.77    209.08 o
  -2   6   4    44277.36    44372.60   2054.33 o
  -1   6   4     1128.45     1191.60     73.68 o
   0   6   4     1065.44      941.07     73.14 o
   1   6   4      340.71      400.75     39.35 o
   2   6   4     4925.19     4438.37    179.77 o
   3   6   4    87536.24    87594.10   3612.42 o
   4   6   4     7657.89     7671.33    272.68 o
   5   6   4     7180.33     7436.62    323.17 o
   6   6   4       30.55      108.22     32.66 o
   7   6   4     2736.41     3518.22    145.15 o
   8   6   4    24023.65    29204.60   1219.03 o
   9   6   4     2477.56     2877.74    140.76 o
  10   6   4     4116.89     4643.73    192.15 o
  11   6   4      977.79     1177.93     87.51 o
  12   6   4      505.89      609.95     67.87 o
  13   6   4     3529.28     3888.68    205.58 o
  -8   7   4       14.10        0.00     63.17 o
  -7   7   4       29.13       10.23     55.22 o
  -6   7   4      250.81      429.82     67.29 o
  -5   7   4    10730.89    11779.09    599.40 o
  -4   7   4    10130.08    11431.89    778.31 o
  -3   7   4      194.54      351.76     46.79 o
  -2   7   4      636.64      746.32    119.87 o
  -1   7   4      177.33      154.26     28.53 o
   0   7   4     4775.81     3447.33    224.96 o
   1   7   4    20635.35    18483.35   1068.31 o
   2   7   4     1878.51     1566.29     82.73 o
   3   7   4    26405.36    24716.05   1038.26 o
   4   7   4     2595.15     2372.45    115.16 o
   5   7   4    22338.52    21219.48    888.97 o
   6   7   4     8271.16     8675.18    378.72 o
   7   7   4     3496.42     4055.09    211.81 o
   8   7   4    11167.63    14404.51    782.67 o
   9   7   4       53.12       40.27     50.39 o
  10   7   4     1380.64     1838.06    249.96 o
  11   7   4     3675.13     3996.51    250.49 o
  12   7   4     3337.87     3794.80    247.72 o
  13   7   4     8424.76     9254.46    733.26 o
  -7   8   4    10852.53    15029.28   1024.60 o
  -6   8   4     1285.85     1488.39    148.10 o
  -5   8   4     5886.92     7668.75    538.12 o
  -4   8   4      403.58      573.16     74.49 o
  -3   8   4      390.33      455.24     72.16 o
  -2   8   4     9315.54     5843.15    401.18 o
  -1   8   4     3897.10     3246.59    391.62 o
   0   8   4    11353.41     8540.92    769.03 o
   1   8   4      657.15      576.43     62.27 o
   2   8   4      265.76      218.21     42.22 o
   3   8   4    20680.80    18283.03    863.67 o
   4   8   4      136.40      225.48     40.41 o
   5   8   4    33597.32    32980.79   1537.93 o
   6   8   4     1475.79     1523.59    127.78 o
   7   8   4       44.59       96.99     47.60 o
   8   8   4    10167.64    11966.85    660.23 o
   9   8   4     1298.32     1736.72    139.70 o
  10   8   4    15293.69    24355.06   2179.14 o
  11   8   4      998.89     2671.95    478.06 o
  12   8   4       13.35        0.00     87.36 o
  -7   9   4      834.68     1382.64    153.53 o
  -6   9   4      635.02      900.28    117.50 o
  -5   9   4     5102.48     8522.67    597.94 o
  -4   9   4     6839.34    10962.29    751.61 o
  -3   9   4      241.53      412.34     70.45 o
  -2   9   4     3716.25     5308.55    777.09 o
  -1   9   4      976.13      637.13    281.32 o
   0   9   4     8645.85     5757.53    744.34 o
   1   9   4    11848.71    12220.86    972.37 o
   2   9   4     2693.78     2398.84    183.61 o
   3   9   4     6489.16     5755.32    293.76 o
   4   9   4      506.63      537.83     58.58 o
   5   9   4      233.17      336.95     49.47 o
   6   9   4     6658.21     6086.34    358.49 o
   7   9   4     7371.82     7509.78    431.67 o
   8   9   4    18838.13    20178.24   1094.22 o
   9   9   4       21.49        0.00     69.84 o
  10   9   4      221.28      371.67     99.82 o
  11   9   4     1367.91     2356.88    573.63 o
  12   9   4     1407.49     2033.91    411.90 o
  -6  10   4      294.89      487.23     95.30 o
  -5  10   4    10869.50    19171.99   1289.94 o
  -4  10   4     1321.47     2336.70    258.24 o
  -3  10   4       47.26       57.09     69.66 o
  -1  10   4     1713.43     1166.61    153.71 o
   0  10   4    11878.62     9511.02    866.63 o
   1  10   4     4722.00     4243.75    509.57 o
   2  10   4      295.55      288.47     70.40 o
   3  10   4     2357.44     1929.57    179.86 o
   4  10   4      385.04      427.93     82.90 o
   5  10   4    31521.42    28737.95   1922.27 o
   6  10   4    15994.83    14718.38   1008.66 o
   7  10   4     6047.01     5745.37    435.09 o
   8  10   4      718.81      786.46    161.90 o
   9  10   4     1814.09     1915.09    194.57 o
  10  10   4    17861.65    22596.18   1529.52 o
  11  10   4     2380.41     3351.47    824.40 o
  -5  11   4      185.17      434.90     90.80 o
  -4  11   4     1803.69     4247.19    538.99 o
  -3  11   4     5202.42    11436.94   1218.90 o
  -1  11   4       65.61      144.90     67.52 o
   0  11   4      363.65      838.14    208.01 o
   1  11   4      480.45      496.20    117.04 o
   2  11   4     1709.98     1604.24    165.77 o
   3  11   4     6588.77     5980.07    446.91 o
   4  11   4      930.97      859.39    121.70 o
   5  11   4     1036.94      821.15    124.57 o
   6  11   4      322.56      328.92     88.80 o
   7  11   4     8151.35     7438.95    551.07 o
   8  11   4     9059.43     9287.95    671.50 o
   9  11   4     1318.43     1211.85    153.55 o
  10  11   4     2573.10     2759.02    262.40 o
  11  11   4        4.54      100.92    259.74 o
  -4  12   4     2109.15     5082.21    627.00 o
  -3  12   4     1584.93     3664.15    502.28 o
  -2  12   4      909.81     2056.07    345.27 o
  -1  12   4        8.73       19.68     67.58 o
   0  12   4     5129.37     4334.87    439.21 o
   1  12   4     2907.76     2955.21    572.22 o
   2  12   4     1854.94     1641.84    175.46 o
   3  12   4        6.66        0.00     67.91 o
   4  12   4      621.44      633.84    120.19 o
   5  12   4    11417.31    10090.31    727.79 o
   6  12   4     2344.94     2129.35    219.60 o
   7  12   4     6693.32     6232.07    483.68 o
   8  12   4      955.34     1074.05    151.38 o
   9  12   4      112.04       99.31     91.08 o
  10  12   4     4724.13     5160.34    423.90 o
  -2  13   4     8507.06    16201.01   1692.59 o
  -1  13   4      715.50     1692.55    311.59 o
   0  13   4     1676.57      997.78    171.73 o
   1  13   4       29.21        0.00     78.67 o
   2  13   4     3961.94     4114.24    568.57 o
   3  13   4    14267.24    13505.57    944.62 o
   4  13   4       68.91       43.25     95.47 o
   5  13   4     3266.81     2914.34    273.42 o
   6  13   4      430.69      401.84    120.71 o
   7  13   4      424.55      522.66    208.85 o
   8  13   4     5038.38     4480.55    608.06 o
   9  13   4       63.77      121.49    100.32 o
   0  14   4     7035.00     5575.33    556.62 o
   1  14   4     1913.48     1588.48    238.82 o
   2  14   4     5902.31     5314.76    550.79 o
   3  14   4     3203.48     3136.59    290.65 o
   4  14   4       74.99        0.00    124.74 o
   5  14   4     2162.80     1912.78    223.01 o
   6  14   4      580.87      574.40    147.37 o
   7  14   4     2061.66     2096.99    237.38 o
  -2 -12   5       17.70        0.00    169.74 o
  -1 -12   5     8072.42     7538.12    787.55 o
   0 -12   5     2662.67     3287.42    419.92 o
   1 -12   5     1166.19     1192.92    240.52 o
   2 -12   5      547.96      448.40    162.90 o
  -4 -11   5    10100.19     8901.85    898.62 o
  -3 -11   5    17535.33    15010.57   1432.13 o
  -2 -11   5        3.83        0.00     99.49 o
  -1 -11   5      587.73     1211.15    258.02 o
   0 -11   5     3693.27     4035.41    334.82 o
   1 -11   5     2331.74     2524.46    248.95 o
   2 -11   5    14707.40    21096.47   1321.75 o
   3 -11   5       41.45        0.00     90.85 o
   4 -11   5     2504.66     3581.94    307.90 o
  -6 -10   5    12795.54    12751.17   1224.42 o
  -5 -10   5     1068.47     1060.96    150.99 o
  -4 -10   5     2221.94     2421.94    291.67 o
  -3 -10   5       11.87        0.00     83.02 o
  -2 -10   5       26.51        0.00    159.25 o
  -1 -10   5     3798.08     4257.26    877.23 o
   0 -10   5     5062.57     5651.11    538.34 o
   1 -10   5     5434.28     7059.79    494.08 o
   2 -10   5      376.56      422.38    110.63 o
   3 -10   5      246.18      346.63     78.94 o
   4 -10   5     4782.56     7036.41    403.46 o
   5 -10   5      563.94      659.40     91.11 o
   6 -10   5     3782.82     6208.88    435.93 o
  -7  -9   5      607.71      568.14    115.64 o
  -6  -9   5      853.89      807.75    125.38 o
  -5  -9   5      265.04      249.48     86.97 o
  -4  -9   5     3017.51     3000.66    266.08 o
  -3  -9   5     9278.36    10063.69    853.01 o
  -2  -9   5      277.90      168.31     83.24 o
  -1  -9   5     7614.28     7553.37    845.64 o
   0  -9   5       55.21       60.01     93.68 o
   1  -9   5     2487.13     2555.01    197.59 o
   2  -9   5    18390.88    21991.44   1020.16 o
   3  -9   5      624.67      830.53     89.77 o
   4  -9   5     7570.43     8900.63    441.30 o
   5  -9   5       19.09       78.24     53.47 o
   6  -9   5       18.69      114.68     55.66 o
   7  -9   5     6157.11     8252.30    771.72 o
  -8  -8   5      280.23      177.85     90.77 o
  -7  -8   5      258.54      199.23     84.97 o
  -6  -8   5    15377.08    14372.47    934.12 o
  -5  -8   5     2513.34     2626.61    222.85 o
  -4  -8   5     2387.54     2398.18    170.16 o
  -3  -8   5     3573.33     3387.97    228.72 o
  -2  -8   5       21.10       24.54     47.99 o
  -1  -8   5    17052.82    16155.93   1524.22 o
   0  -8   5      307.03      203.72     77.25 o
   1  -8   5    14234.52    14809.86    682.92 o
   2  -8   5     8534.38     9735.94    462.46 o
   3  -8   5      903.22     1070.68     93.39 o
   4  -8   5     5688.46     6541.82    332.85 o
   5  -8   5     2335.74     2672.31    200.95 o
   6  -8   5     7738.47     9644.19    479.02 o
   7  -8   5     4084.46     5081.89    409.41 o
   8  -8   5      143.99      229.97     53.82 o
   9  -8   5        6.82        0.00     60.17 o
  -8  -7   5    11294.06    10052.51    662.36 o
  -7  -7   5      926.63      783.00    108.67 o
  -6  -7   5    11827.94    11116.11    727.28 o
  -5  -7   5      174.09      184.89     70.98 o
  -4  -7   5      226.45      240.21     59.19 o
  -3  -7   5     4762.88     4394.45    226.66 o
  -2  -7   5     5530.63     4971.29    356.12 o
  -1  -7   5    28572.07    32455.77   1953.90 o
   0  -7   5     1392.71     1419.62    121.50 o
   1  -7   5      229.60      197.01     48.72 o
   2  -7   5     1967.00     1943.14    112.32 o
   3  -7   5     1735.46     1774.50    106.72 o
   4  -7   5    42362.45    48566.92   1910.97 o
   5  -7   5     1251.99     1334.71    101.42 o
   6  -7   5      745.40      778.57     73.63 o
   7  -7   5      998.42     1078.01     90.33 o
   8  -7   5      624.49      903.96     84.52 o
   9  -7   5     8733.17     9394.02    823.73 o
  -9  -6   5    11165.99    10337.91    681.21 o
  -8  -6   5     3271.21     2806.48    292.86 o
  -7  -6   5      271.12      283.84     73.44 o
  -6  -6   5     3944.82     3534.08    261.68 o
  -5  -6   5     7070.19     6167.92    419.15 o
  -4  -6   5    13736.84    12848.87    579.21 o
  -3  -6   5     6605.08     6373.34    305.68 o
  -2  -6   5      266.89      257.26     51.43 o
  -1  -6   5      486.22      488.56     69.14 o
   0  -6   5      123.34       86.91     32.76 o
   1  -6   5    15732.13    15996.49    708.34 o
   2  -6   5     7339.94     7165.01    307.57 o
   3  -6   5      993.92     1069.13     75.52 o
   4  -6   5       97.95      200.17     40.87 o
   5  -6   5     1004.41     1072.55     80.16 o
   6  -6   5    15451.25    16224.30    760.96 o
   7  -6   5     2488.69     2394.07    177.16 o
   8  -6   5     2810.51     2956.08    342.37 o
   9  -6   5      764.14      782.22    120.52 o
  10  -6   5      230.78      236.66     93.01 o
  -9  -5   5     1062.60     1063.13    115.18 o
  -8  -5   5     3110.54     3002.25    232.08 o
  -7  -5   5       89.36       80.23     54.81 o
  -6  -5   5    30485.47    26344.87   1646.79 o
  -5  -5   5      219.71      194.72     46.63 o
  -4  -5   5     2675.22     2583.10    163.59 o
  -3  -5   5     2794.79     2715.93    144.68 o
  -2  -5   5     1194.33     1188.64    109.29 o
  -1  -5   5    11009.60    11642.96    610.30 o
   0  -5   5       15.61       49.33     24.69 o
   1  -5   5     4155.26     4161.76    182.21 o
   2  -5   5     1291.56     1393.98     82.53 o
   3  -5   5     9667.73     9041.84    376.23 o
   4  -5   5    37011.31    35984.58   1417.53 o
   5  -5   5     1005.69     1136.18     78.62 o
   6  -5   5    12272.53    13007.91    557.51 o
   7  -5   5       13.68       30.75     32.66 o
   8  -5   5      140.06      104.46     79.52 o
   9  -5   5    11001.56     9313.04   1041.43 o
  10  -5   5      558.03       73.65    183.95 o
  11  -5   5     4116.72     3254.62    645.25 o
  -9  -4   5    10668.02     9637.79    630.83 o
  -8  -4   5    11211.35    10496.95    679.52 o
  -7  -4   5      846.95      777.20    105.11 o
  -6  -4   5       46.17      253.59     95.12 o
  -5  -4   5     1466.05     1232.81     95.30 o
  -4  -4   5    60773.31    56014.25   2831.37 o
  -3  -4   5    16785.89    16215.12    834.30 o
  -2  -4   5     2834.27     3027.16    178.97 o
  -1  -4   5     1448.03     1571.60     91.31 o
   0  -4   5        7.35       83.10     37.76 o
   1  -4   5    29032.23    29559.10   1162.59 o
   2  -4   5     8664.26     7600.00    313.96 o
   3  -4   5     5777.96     5104.54    220.33 o
   4  -4   5     9456.04     8879.41    368.54 o
   5  -4   5     1391.32     1292.69     84.21 o
   6  -4   5     9205.77     8123.08    363.14 o
   7  -4   5     8901.37     7816.27    358.59 o
   8  -4   5     6259.39     4541.83    415.51 o
   9  -4   5     3331.70     2581.92    324.16 o
  10  -4   5       19.57        0.00    135.68 o
  11  -4   5     1442.20      565.25    225.97 o
  -9  -3   5      658.54      716.41    118.19 o
  -8  -3   5       62.26       13.33     52.47 o
  -7  -3   5     6279.78     5585.31    440.83 o
  -6  -3   5    28834.01    27308.90   1387.53 o
  -5  -3   5      442.38      434.37     49.57 o
  -4  -3   5    12012.17    10776.68    561.98 o
  -3  -3   5        3.80       57.71     27.77 o
  -2  -3   5     1254.63     1416.99    109.83 o
  -1  -3   5    16326.61    18042.93    723.64 o
   0  -3   5       73.30      148.39     23.50 o
   1  -3   5    43054.79    42829.05   1675.22 o
   2  -3   5     3292.79     2871.20    209.53 o
   3  -3   5     3331.65     3014.39    159.16 o
   4  -3   5      695.70      690.87     49.33 o
   5  -3   5      245.83      325.24     58.98 o
   6  -3   5    25081.59    22284.88    887.89 o
   7  -3   5     2837.64     2257.90    165.70 o
   8  -3   5      147.93       87.80     47.98 o
   9  -3   5     5718.40     2952.34    715.83 o
  10  -3   5      781.21      358.57    180.78 o
  11  -3   5    11639.85     5484.97    525.41 o
  12  -3   5      924.75      153.10    176.25 o
 -10  -2   5      277.37      319.60     75.91 o
  -9  -2   5     4563.46     3950.83    250.30 o
  -8  -2   5     4710.79     4196.60    306.27 o
  -7  -2   5    15422.36    13400.08    735.07 o
  -6  -2   5     1879.64     1753.59    110.68 o
  -5  -2   5        7.08       48.01     31.29 o
  -4  -2   5    11243.48     9802.90    460.88 o
  -3  -2   5    34428.54    32752.58   1660.91 o
  -2  -2   5    30807.38    30063.39   1200.64 o
  -1  -2   5    22603.80    24817.61   1107.17 o
   0  -2   5      234.96      382.71     30.58 o
   1  -2   5     5148.18     5073.98    224.17 o
   2  -2   5     9194.74     7906.40    293.38 o
   3  -2   5    21888.80    20546.36    817.77 o
   4  -2   5    11035.66     9441.21    355.26 o
   5  -2   5      530.07      505.94     56.39 o
   6  -2   5     3751.34     3441.93    245.72 o
   7  -2   5     4339.29     3550.76    369.55 o
   8  -2   5    15081.19     9337.53    686.39 o
   9  -2   5     6304.11     4213.01    342.83 o
  10  -2   5      576.48      135.26    141.20 o
  11  -2   5      228.01       89.17    134.70 o
  12  -2   5      750.63      283.20    168.11 o
 -10  -1   5       50.91      103.93     57.69 o
  -9  -1   5     4123.57     3906.49    214.11 o
  -8  -1   5      615.26      553.03     65.73 o
  -7  -1   5     2730.66     2524.44    145.03 o
  -6  -1   5     6587.00     6278.17    309.08 o
  -5  -1   5      567.11      602.26     54.23 o
  -4  -1   5    13562.93    12245.21    510.50 o
  -3  -1   5     8496.36     7510.25    289.97 o
  -2  -1   5      828.46      803.06     59.48 o
  -1  -1   5    38969.35    40624.59   1603.53 o
   0  -1   5     8612.50     9119.25    333.70 o
   1  -1   5    37525.14    37754.88   1467.13 o
   2  -1   5     5127.10     4799.29    273.37 o
   3  -1   5     2607.97     2517.39    123.35 o
   4  -1   5     1100.51     1123.64    127.53 o
   5  -1   5     1340.12     1453.18    171.81 o
   6  -1   5     1997.83     2026.04    142.44 o
   7  -1   5     6740.08     4922.80    451.84 o
   8  -1   5     2833.59     2194.69    277.78 o
   9  -1   5      150.28      109.62     47.13 o
  10  -1   5      802.30      562.23    149.38 o
  11  -1   5    11210.22     7196.09    915.30 o
  12  -1   5     2416.16     1338.98    213.64 o
  13  -1   5     2064.17     1541.99    361.21 o
 -10   0   5       26.41       30.66     56.58 o
  -9   0   5     2573.32     2672.13    164.61 o
  -8   0   5      520.92      605.48     68.23 o
  -7   0   5     7612.51     7285.50    349.66 o
  -6   0   5     6508.37     6320.64    247.73 o
  -5   0   5       67.77       78.17     27.45 o
  -4   0   5      687.30      778.61     47.42 o
  -3   0   5     5936.45     5480.97    227.07 o
  -2   0   5    74657.24    79634.23   3115.30 o
  -1   0   5    84598.34    97523.56   3853.17 o
   0   0   5     2894.64     3335.24    155.80 o
   1   0   5       11.21      222.71     22.91 o
   2   0   5     4414.47     4973.76    384.40 o
   3   0   5    27475.57    29409.68   1341.26 o
   4   0   5    76026.43    85696.00   5229.54 o
   5   0   5     3919.47     4042.98    240.07 o
   6   0   5     1770.83     1597.20    112.63 o
   7   0   5      660.31      589.78     56.83 o
   8   0   5     8334.57     7027.51    652.46 o
   9   0   5    13443.94    11828.28    558.19 o
  10   0   5     3799.32     3430.10    186.95 o
  11   0   5     2875.83     2361.48    195.44 o
  12   0   5        2.52        0.00     66.77 o
  13   0   5     2942.85     2929.13    260.48 o
  -9   1   5     6637.65     6599.69    333.07 o
  -8   1   5     1352.98     1267.27     97.85 o
  -7   1   5       34.99       17.07     41.23 o
  -6   1   5      935.59      929.06     65.11 o
  -5   1   5     1544.14     1420.11     72.26 o
  -4   1   5    48552.68    46744.89   1555.16 o
  -3   1   5     2944.05     2677.98    141.19 o
  -2   1   5     3743.17     3475.22    154.32 o
  -1   1   5      505.76      492.34     49.56 o
   0   1   5     6947.59     7449.06    297.62 o
   1   1   5    54658.77    54659.24   3466.40 o
   2   1   5    17090.02    15304.32   1011.02 o
   3   1   5    15713.57    18130.15    861.87 o
   4   1   5      316.41      515.60     42.30 o
   5   1   5     2256.72     2330.24    154.12 o
   6   1   5     4924.35     4580.90    237.11 o
   7   1   5      245.54      382.76     62.05 o
   8   1   5     9180.94     9094.89    426.73 o
   9   1   5     5626.08     5663.67    257.09 o
  10   1   5       43.85       68.01     37.06 o
  11   1   5     5442.33     4977.90    309.08 o
  12   1   5      123.00      233.56     73.93 o
  13   1   5     5431.94     5500.07    280.96 o
  -9   2   5       11.76       86.69     53.62 o
  -8   2   5     1279.21     1519.11    110.66 o
  -7   2   5     2997.74     2942.07    166.72 o
  -6   2   5    14294.23    14344.82    535.97 o
  -5   2   5     2435.29     2592.47    115.35 o
  -4   2   5     1167.53     1139.49     56.15 o
  -3   2   5      652.07      690.63     36.18 o
  -2   2   5     3431.61     3364.04    116.93 o
  -1   2   5    26286.31    25291.61    855.30 o
   0   2   5     7614.96     8674.63    354.94 o
   1   2   5    25431.66    29505.83   1176.27 o
   2   2   5     5117.97     4449.64    303.57 o
   3   2   5    27541.17    33432.60   1359.88 o
   4   2   5    38798.90    49086.39   2243.47 o
   5   2   5    10130.40    12506.68    468.33 o
   6   2   5    14622.25    16659.34    777.87 o
   7   2   5      401.28      437.11     33.35 o
   8   2   5     1330.90     1518.20     73.58 o
   9   2   5     6971.87     7504.87    300.23 o
  10   2   5     2332.20     2587.26    134.91 o
  11   2   5    10984.83    10246.67    567.34 o
  12   2   5       41.82       25.71     44.22 o
  13   2   5       30.87        0.00     48.89 o
  -9   3   5    11466.85    12316.28    530.08 o
  -8   3   5     1849.07     2172.21    131.39 o
  -7   3   5     1396.29     1459.61    100.20 o
  -6   3   5      142.26      145.14     32.47 o
  -5   3   5     5379.16     5371.47    201.03 o
  -4   3   5    24646.62    23893.45    847.57 o
  -3   3   5      296.95      292.13     29.83 o
  -2   3   5     4625.34     4393.47    143.55 o
  -1   3   5     3275.75     3261.99    117.09 o
   0   3   5      228.35      280.72     19.00 o
   1   3   5    64842.50    78770.59   3505.84 o
   2   3   5      247.52      495.85     72.41 o
   3   3   5    38204.89    48633.02   2176.18 o
   4   3   5     7872.14     9240.06    323.02 o
   5   3   5       89.70      181.36     20.74 o
   6   3   5    19210.73    25535.30   1003.89 o
   7   3   5     2384.13     2943.28    114.09 o
   8   3   5    12749.77    14364.50    539.39 o
   9   3   5     4358.47     4463.88    202.09 o
  10   3   5      425.49      564.59     59.71 o
  11   3   5       35.86       32.18     38.99 o
  12   3   5       68.88      110.34     46.23 o
  13   3   5     4928.54     4785.67    242.43 o
  -9   4   5     3346.82     3527.87    202.74 o
  -8   4   5       67.52       55.40     46.75 o
  -7   4   5     8474.17     9118.75    422.44 o
  -6   4   5    13830.78    14569.84    530.18 o
  -5   4   5      732.88      826.28     54.55 o
  -4   4   5     9458.91     9873.63    361.26 o
  -3   4   5      763.55      885.54     47.14 o
  -2   4   5      749.56      768.68     37.84 o
  -1   4   5     9270.50     9511.56    298.49 o
   0   4   5    20795.57    20686.04    775.71 o
   1   4   5    72586.14    77473.43   2844.26 o
   2   4   5      373.29      416.82     36.35 o
   3   4   5      283.69      329.83     39.22 o
   4   4   5     6250.73     7595.18    291.42 o
   5   4   5    13347.34    17253.51    705.32 o
   6   4   5    75771.83   101606.00   3393.10 o
   7   4   5      663.06      816.87     48.40 o
   8   4   5       63.73      112.34     25.64 o
   9   4   5      136.86      169.89     29.93 o
  10   4   5     4246.65     4772.30    257.34 o
  11   4   5    11862.97    12583.78    517.56 o
  12   4   5        2.34        0.00     39.08 o
  13   4   5     1105.39     1190.80     93.82 o
  -8   5   5      136.02      226.47     58.82 o
  -7   5   5    18885.53    22193.85    978.85 o
  -6   5   5      966.45      970.20     64.88 o
  -5   5   5      219.01      225.40     34.52 o
  -4   5   5     6350.91     6902.69    341.81 o
  -3   5   5     1569.99     1951.63     80.14 o
  -2   5   5    26109.09    28586.12    935.72 o
  -1   5   5     4250.84     3900.74    154.38 o
   0   5   5      101.15      133.44     18.18 o
   1   5   5     1546.20     1556.92     70.19 o
   2   5   5     2935.20     2610.10    143.08 o
   3   5   5    69987.78    80592.46   3690.61 o
   4   5   5    15941.37    18529.30    764.81 o
   5   5   5     4313.80     5004.04    197.84 o
   6   5   5     1951.81     2342.02     97.29 o
   7   5   5      293.08      360.25     30.51 o
   8   5   5    30100.58    36593.34   1424.52 o
   9   5   5     1250.63     1412.20     97.34 o
  10   5   5     3836.70     3792.71    175.01 o
  11   5   5     1900.60     2114.32    122.85 o
  12   5   5      254.88      240.15     46.45 o
  13   5   5     3127.62     3417.46    183.18 o
  -8   6   5      164.75      146.01     56.82 o
  -7   6   5     1185.42     1212.85     88.16 o
  -6   6   5     5146.82     6108.56    304.30 o
  -5   6   5     1738.82     1984.51    119.32 o
  -4   6   5    14170.15    16448.70    812.36 o
  -3   6   5     1437.10     1554.91    101.95 o
  -2   6   5        5.01       66.79     20.76 o
  -1   6   5     1592.95     1592.09     95.90 o
   0   6   5     3147.93     2973.99    152.65 o
   1   6   5     7507.76     6500.26    320.38 o
   2   6   5      342.72      431.45     42.64 o
   3   6   5     6908.65     6517.32    233.29 o
   4   6   5     4660.44     4612.34    181.72 o
   5   6   5    14304.75    16613.77    779.93 o
   6   6   5    42096.28    46636.52   2452.73 o
   7   6   5     4576.81     5616.84    262.86 o
   8   6   5    15151.11    18321.66   1002.18 o
   9   6   5      521.76      770.46     56.59 o
  10   6   5     1314.87     1776.95    138.63 o
  11   6   5     9276.54    10218.31    576.23 o
  12   6   5       44.41       59.64     52.85 o
  13   6   5     4215.96     4431.45    282.14 o
  -7   7   5    11318.05    13204.52    716.70 o
  -6   7   5     5025.30     6951.55    684.01 o
  -5   7   5     2791.13     3229.51    525.31 o
  -4   7   5      784.75     1004.89    149.81 o
  -3   7   5      147.25      146.03     44.90 o
  -2   7   5    30921.08    39644.11   2615.60 o
  -1   7   5     5203.87     4064.44    370.21 o
   0   7   5     3106.13     2971.10    230.42 o
   1   7   5      165.65      203.04     42.89 o
   2   7   5       29.39      189.30     40.96 o
   3   7   5    45601.79    44727.17   2076.83 o
   4   7   5    10836.70    10429.60    585.35 o
   5   7   5    20527.59    21375.26   1173.91 o
   6   7   5     2349.95     2541.33    141.19 o
   7   7   5     1113.53     1138.74     82.00 o
   8   7   5    14108.01    18555.83    895.31 o
   9   7   5     9131.57    13652.53    965.38 o
  10   7   5     9287.93    13351.91    864.81 o
  11   7   5     1548.24     1463.16    178.73 o
  12   7   5       25.83        6.04     84.42 o
  13   7   5     1887.58     2170.78    239.55 o
  -7   8   5      757.46      967.71    124.55 o
  -6   8   5      158.13      168.03     75.66 o
  -5   8   5     8904.02    12131.21    833.33 o
  -4   8   5    23540.37    32199.26   2136.16 o
  -3   8   5      456.14      773.68     94.98 o
  -2   8   5     3184.43     4968.39    359.85 o
  -1   8   5      359.84      327.58     42.72 o
   0   8   5     1718.29     1127.14    134.00 o
   1   8   5    14947.30    12549.50   1031.47 o
   2   8   5       39.21       84.90     37.80 o
   3   8   5    12692.47    11163.66    538.90 o
   4   8   5     3618.09     3234.45    172.30 o
   5   8   5     1209.41     1234.54     82.70 o
   6   8   5     4602.85     5013.44    253.46 o
   7   8   5     4382.05     4676.97    242.19 o
   8   8   5    28984.32    33669.64   2229.22 o
   9   8   5       24.35       92.06     66.38 o
  10   8   5      599.89      978.84    133.56 o
  11   8   5     4176.36     3838.77    498.32 o
  12   8   5     2782.13     3026.78    296.36 o
  -6   9   5     2393.97     4117.14    323.19 o
  -5   9   5     8219.59    14456.45    986.45 o
  -4   9   5      626.77     1072.23    123.03 o
  -3   9   5       14.48        0.00     54.52 o
  -2   9   5    11536.72    16075.73   1816.83 o
  -1   9   5     2368.70     1693.36    185.86 o
   0   9   5    17584.35    12223.57   1090.26 o
   1   9   5     5413.22     4243.22    404.34 o
   2   9   5        7.34       46.18     48.17 o
   3   9   5     3733.02     3054.07    239.19 o
   4   9   5      179.96      221.28     51.14 o
   5   9   5    15021.51    14147.45    793.25 o
   6   9   5     8321.96     8133.90    469.90 o
   7   9   5     1126.75     1052.32    124.05 o
   8   9   5     4019.63     4196.17    343.86 o
   9   9   5      908.37     1165.50    139.43 o
  10   9   5    21220.45    27367.65   1830.90 o
  11   9   5     4661.43     7817.22    955.48 o
  12   9   5     1393.30     2161.40    497.07 o
  -5  10   5     1094.33     1903.46    183.17 o
  -4  10   5     7229.88    11951.35    822.81 o
  -3  10   5      907.26     1708.59    290.05 o
  -2  10   5     7658.65    13866.33   1449.04 o
  -1  10   5     2105.06     1437.45    169.56 o
   0  10   5      178.66      502.61    160.96 o
   1  10   5    13227.06    10485.88    948.31 o
   2  10   5     1889.51     1594.47    150.82 o
   3  10   5    14401.52    12080.19    828.19 o
   4  10   5     1376.43     1290.30    139.70 o
   5  10   5      389.04      529.85    192.29 o
   6  10   5     3554.99     3371.40    277.87 o
   7  10   5      254.64      311.60     84.04 o
   8  10   5    13609.15    13440.99   1022.94 o
   9  10   5       18.37       83.02     80.81 o
  10  10   5     1503.81     2246.82    369.57 o
  11  10   5       76.16      276.13    249.27 o
  12  10   5      649.24      918.25    222.54 o
  -4  11   5     3028.08     6277.71    735.83 o
  -3  11   5      296.88      815.58    235.27 o
  -2  11   5     3119.83     7170.27    815.06 o
  -1  11   5      633.22      576.99    106.03 o
   0  11   5    28533.24    20246.24   1796.91 o
   1  11   5     8387.68     7102.65    664.43 o
   2  11   5     1033.68     1026.89    124.02 o
   3  11   5      248.79      147.96     73.97 o
   4  11   5       71.54      127.33     69.01 o
   5  11   5     5004.60     4997.95    383.64 o
   6  11   5    11068.25    10722.32    755.24 o
   7  11   5      741.01      693.71    108.02 o
   8  11   5      108.44      203.71     85.92 o
   9  11   5      292.48      276.87     94.84 o
  10  11   5     6643.31     8055.27    592.93 o
  11  11   5     5432.85     7940.34   1000.88 o
  -3  12   5     1092.92     2133.87    364.85 o
  -2  12   5    16027.99    37699.20   3788.49 o
  -1  12   5       19.16       25.62    100.50 o
   0  12   5      726.22     1364.89    270.88 o
   1  12   5       48.65       80.76    105.43 o
   2  12   5     3026.94     2639.52    233.08 o
   3  12   5    22134.57    19322.08   1307.34 o
   4  12   5     1512.91     1481.49    167.87 o
   5  12   5     2450.96     2158.82    210.17 o
   6  12   5      194.60      206.47     89.18 o
   7  12   5      315.54      303.37     97.08 o
   8  12   5     4770.10     4668.31    476.76 o
   9  12   5        2.76      108.27    118.65 o
  10  12   5     6225.83     7277.37    570.11 o
  -2  13   5      298.43      724.06    254.37 o
  -1  13   5      231.29      192.04    296.22 o
   0  13   5     7489.51     4960.88    494.27 o
   1  13   5     3857.78     2825.23    321.52 o
   2  13   5     3380.47     3307.33    455.63 o
   3  13   5     3622.49     3449.67    297.55 o
   4  13   5      411.19      389.84    102.50 o
   5  13   5     6748.84     6206.06    478.14 o
   6  13   5     2005.75     1765.82    223.83 o
   7  13   5     2743.43     2634.47    255.19 o
   8  13   5     3942.11     4155.99    351.01 o
   9  13   5      194.40      138.28    100.30 o
   0  14   5     2694.86     2040.53    259.40 o
   1  14   5       99.78       30.06     99.56 o
   2  14   5      599.44      577.98    121.68 o
   3  14   5    10605.08    10563.79    759.56 o
   4  14   5       17.51      135.17     98.61 o
   5  14   5     6115.78     6487.42    501.69 o
   6  14   5      476.87      436.06    129.65 o
   7  14   5      206.05      103.25     98.73 o
  -3 -11   6     1227.81     1249.79    299.45 o
  -2 -11   6      131.43       73.00    238.37 o
  -1 -11   6     8348.12     8652.02    600.95 o
   0 -11   6     6045.08     7186.83    520.42 o
   1 -11   6      683.69      736.52    155.25 o
   2 -11   6       58.43        0.00    113.75 o
   3 -11   6      134.95      116.56    238.79 o
  -4 -10   6     3487.39     3126.69    312.17 o
  -3 -10   6    13990.01    13061.31   1403.09 o
  -2 -10   6       29.34        0.00    122.53 o
  -1 -10   6     1004.23      960.20    242.39 o
   0 -10   6      112.97       13.95    103.87 o
   1 -10   6     1203.54     1655.49    304.84 o
   2 -10   6    29777.81    40600.78   3688.20 o
   3 -10   6      160.21      146.62    107.20 o
   4 -10   6     3846.41     5456.44    327.87 o
   5 -10   6        6.56       12.27     71.12 o
   6 -10   6       49.11       60.88     72.61 o
  -6  -9   6     8473.52     7985.87    554.37 o
  -5  -9   6     3420.51     3492.66    383.23 o
  -4  -9   6     4418.08     4307.38    430.70 o
  -3  -9   6      880.77      603.42    130.62 o
  -2  -9   6      222.96       54.11     97.00 o
  -1  -9   6     7649.75     7208.86    493.20 o
   0  -9   6     4170.40     4460.81    343.62 o
   1  -9   6     5633.53     6853.71    411.08 o
   2  -9   6     7194.12     9049.36    540.82 o
   3  -9   6      407.46      418.51     78.64 o
   4  -9   6     2432.91     3026.94    248.61 o
   5  -9   6      997.37     1220.71    109.14 o
   6  -9   6     3199.56     4212.62    295.75 o
   7  -9   6     5175.41     7777.10    513.69 o
  -7  -8   6       78.65      180.33     89.24 o
  -6  -8   6     7821.80     7206.60    532.86 o
  -5  -8   6       62.81       14.92     80.42 o
  -4  -8   6      151.07      114.90     81.73 o
  -3  -8   6     9148.99     7896.33    867.33 o
  -2  -8   6       23.19        0.00     72.79 o
  -1  -8   6    14333.59    13976.38   1304.48 o
   0  -8   6     1667.25     1877.85    185.97 o
   1  -8   6     2086.27     2390.77    320.16 o
   2  -8   6     9662.96    11348.65    596.84 o
   3  -8   6       96.16      172.58     61.06 o
   4  -8   6    14146.30    17116.57    784.68 o
   5  -8   6      563.86      663.20     78.28 o
   6  -8   6      359.53      509.83     71.56 o
   7  -8   6     3399.27     4929.18    271.69 o
   8  -8   6       38.13      107.03     75.71 o
  -7  -7   6      100.13      164.76     83.99 o
  -6  -7   6     8239.47     7533.37    514.16 o
  -5  -7   6     6392.51     6167.57    429.77 o
  -4  -7   6     1781.39     1781.32    169.33 o
  -3  -7   6     5086.98     4927.96    478.01 o
  -2  -7   6      161.90       40.18     76.10 o
  -1  -7   6    10010.51    10562.77    854.62 o
   0  -7   6     3212.97     3399.04    216.79 o
   1  -7   6     9548.15    10367.70    477.06 o
   2  -7   6     8279.99     8741.15    376.82 o
   3  -7   6      218.46      139.56     69.19 o
   4  -7   6       49.49       97.49     50.73 o
   5  -7   6     1129.26     1231.73    102.83 o
   6  -7   6     6303.65     7424.97    378.27 o
   7  -7   6     9895.23    12057.51    585.54 o
   8  -7   6      222.40      240.64     55.70 o
   9  -7   6      176.90      191.27     72.83 o
  -8  -6   6     4133.40     3860.56    294.05 o
  -7  -6   6        3.82       77.61     63.23 o
  -6  -6   6    16670.50    14968.71    961.06 o
  -5  -6   6     4408.42     3865.70    286.65 o
  -4  -6   6       75.21       58.14     64.74 o
  -3  -6   6     6395.44     6094.56    370.50 o
  -2  -6   6       99.18       54.48     41.34 o
  -1  -6   6    48794.50    55699.73   3314.21 o
   0  -6   6     1299.71     1256.54     88.85 o
   1  -6   6      686.93      711.85     69.27 o
   2  -6   6      626.74      660.81     63.80 o
   3  -6   6      171.06      180.56     39.76 o
   4  -6   6    30810.63    33477.16   1327.13 o
   5  -6   6     5961.11     6820.16    304.05 o
   6  -6   6     2724.29     2981.39    177.64 o
   7  -6   6        1.29       64.77     61.86 o
   8  -6   6      348.10      402.48     64.90 o
   9  -6   6     9436.12    11336.86    869.67 o
  10  -6   6      893.34      581.25    249.81 o
  -8  -5   6     7564.92     6452.92    442.73 o
  -7  -5   6        9.23       12.73     54.69 o
  -6  -5   6      283.60      241.04     68.99 o
  -5  -5   6     8613.51     7028.49    471.00 o
  -4  -5   6    24804.66    23352.46   1190.68 o
  -3  -5   6    31012.05    31205.09   1590.40 o
  -2  -5   6     1920.32     2262.65    186.51 o
  -1  -5   6      542.98      486.80     61.75 o
   0  -5   6     3363.16     3124.06    176.99 o
   1  -5   6    11588.03    11691.85    522.35 o
   2  -5   6    10183.77    10202.72    423.00 o
   3  -5   6      802.17      788.43     63.54 o
   4  -5   6     5787.01     5933.78    262.51 o
   5  -5   6       23.28       45.85     36.97 o
   6  -5   6    11343.48    12549.80    531.87 o
   7  -5   6     3253.10     3270.69    193.75 o
   8  -5   6     2474.74     2822.99    175.72 o
   9  -5   6     6882.46     7816.69    811.02 o
  10  -5   6       39.93       32.45     58.21 o
  11  -5   6      628.80      771.09    105.99 o
  -8  -4   6     2014.62     1877.25    303.21 o
  -7  -4   6       39.44       44.12     54.35 o
  -6  -4   6    17701.71    14635.79    931.04 o
  -5  -4   6     8134.66     6956.02    461.37 o
  -4  -4   6     3921.39     3733.36    218.57 o
  -3  -4   6       13.80       87.42     50.89 o
  -2  -4   6      660.12      737.26     74.85 o
  -1  -4   6    15918.54    17003.71    756.12 o
   0  -4   6     9448.50     9439.32    386.81 o
   1  -4   6    15439.02    16251.04    731.46 o
   2  -4   6     1009.38      904.92     61.36 o
   3  -4   6      175.70      168.20     33.26 o
   4  -4   6    13509.87    12522.54    505.49 o
   5  -4   6     1077.95     1108.78     78.32 o
   6  -4   6    15235.82    16217.44    657.43 o
   7  -4   6     4865.28     4935.49    240.95 o
   8  -4   6      262.06        0.00    165.39 o
   9  -4   6     3459.56     3624.72    241.06 o
  10  -4   6     1908.31     1265.11    284.88 o
  11  -4   6     7938.94     5590.52    581.05 o
  -9  -3   6     4178.53     3197.47    330.95 o
  -8  -3   6     7850.98     6435.71    434.21 o
  -7  -3   6      210.26      187.76     61.20 o
  -6  -3   6     1248.68     1179.39    150.14 o
  -5  -3   6       28.43       17.31     35.68 o
  -4  -3   6    20410.88    18745.35    965.94 o
  -3  -3   6    40055.95    39148.77   1984.30 o
  -2  -3   6     2974.17     3200.23    186.17 o
  -1  -3   6    17633.39    18553.78    815.37 o
   0  -3   6     3822.50     4026.19    150.75 o
   1  -3   6    18871.89    18787.12    748.39 o
   2  -3   6    56770.14    54433.14   2129.30 o
   3  -3   6     8511.66     7674.38    295.82 o
   4  -3   6     3135.58     2798.00    163.45 o
   5  -3   6      162.00      144.85     32.49 o
   6  -3   6      638.29      624.45     55.60 o
   7  -3   6     9416.51     8763.22    382.83 o
   8  -3   6     5495.91     4897.60    292.75 o
   9  -3   6    17225.24    15656.87   2060.02 o
  10  -3   6      391.61      226.31    182.37 o
  11  -3   6        1.03        0.00    160.00 o
  12  -3   6     1089.24      391.62    228.36 o
  -9  -2   6     1273.58     1166.51    143.77 o
  -8  -2   6        8.93        0.00     55.99 o
  -7  -2   6     1432.83     1324.98    138.09 o
  -6  -2   6    14663.24    12325.03    671.07 o
  -5  -2   6      729.68      753.59     65.89 o
  -4  -2   6    19917.77    18286.93    939.09 o
  -3  -2   6     8206.05     7263.21    342.58 o
  -2  -2   6      163.51      188.34     53.67 o
  -1  -2   6    27927.87    29841.25   1177.76 o
   0  -2   6    10966.46    11690.96    433.11 o
   1  -2   6    47071.27    47462.10   1857.57 o
   2  -2   6    11809.14    10988.13    483.81 o
   3  -2   6     1027.91      993.69     60.28 o
   4  -2   6     1546.01     1469.86     74.88 o
   5  -2   6       11.82        0.00     22.39 o
   6  -2   6    21370.97    23335.04   1315.56 o
   7  -2   6    17585.70    18440.21    988.51 o
   8  -2   6      532.64      453.84    138.53 o
   9  -2   6       16.12        0.00     51.24 o
  10  -2   6      952.83      651.02    217.29 o
  11  -2   6     9072.24     5035.08    933.97 o
  12  -2   6     4787.87     2443.01    338.97 o
  -9  -1   6     1674.86     1339.56    169.40 o
  -8  -1   6     7617.39     6505.61    425.76 o
  -7  -1   6     4989.42     4331.33    265.97 o
  -6  -1   6    12147.06    11262.41    604.53 o
  -5  -1   6        8.75       37.91     33.75 o
  -4  -1   6     1169.49     1083.96     75.05 o
  -3  -1   6    11263.15    10526.51    493.81 o
  -2  -1   6    23202.73    21553.76    800.33 o
  -1  -1   6    65619.16    75736.23   3259.59 o
   0  -1   6     1084.26     1220.34     57.01 o
   1  -1   6      112.44      132.94     24.18 o
   2  -1   6    11433.76    11156.13    542.62 o
   3  -1   6    11896.71    11129.54    510.89 o
   4  -1   6    19432.92    18659.18    856.33 o
   5  -1   6      282.54      207.28     46.89 o
   6  -1   6     3094.76     3205.45    315.74 o
   7  -1   6     3583.09     3115.08    308.08 o
   8  -1   6     7669.29     6444.80    452.41 o
   9  -1   6    16626.16    11583.25    768.19 o
  10  -1   6      629.67      700.40    150.63 o
  11  -1   6     2210.50     1613.48    314.56 o
  12  -1   6        0.54        0.00    113.57 o
  13  -1   6      680.28      439.06    167.28 o
  -9   0   6     6414.76     6221.81    314.27 o
  -8   0   6     1327.10     1364.64    124.42 o
  -7   0   6       60.47       55.24     63.17 o
  -6   0   6     8034.25     7249.02    408.46 o
  -5   0   6      224.34      237.05     41.74 o
  -4   0   6     7845.06     7163.77    346.41 o
  -3   0   6    11305.09    10346.48    396.40 o
  -2   0   6      569.54      656.44     40.13 o
  -1   0   6     6121.68     6356.14    296.24 o
   0   0   6     1434.70     1680.24     99.03 o
   1   0   6    45683.50    45679.52   1955.79 o
   2   0   6    27463.81    26828.67   1071.60 o
   3   0   6    16485.02    16291.61    739.20 o
   4   0   6      258.25      422.17     64.25 o
   5   0   6     2151.96     1864.25    179.61 o
   6   0   6    38156.23    40401.15   4116.64 o
   7   0   6     5172.79     4811.32    316.68 o
   8   0   6     8255.80     7513.25    447.41 o
   9   0   6     3281.92     2924.31    307.46 o
  10   0   6      148.80      163.63     56.63 o
  11   0   6     2370.73     1886.50    368.29 o
  12   0   6     3924.20     2794.90    709.14 o
  13   0   6     2747.94     1868.65    244.48 o
  -9   1   6      458.64      475.32     70.68 o
  -8   1   6     3837.60     3782.06    207.67 o
  -7   1   6      583.03      773.21     73.48 o
  -6   1   6    19326.69    18052.87    664.69 o
  -5   1   6       54.53       91.85     35.63 o
  -4   1   6       34.48       88.13     44.19 o
  -3   1   6     2621.27     2339.48    101.72 o
  -2   1   6    16185.98    15132.74    630.40 o
  -1   1   6    49884.38    55316.77   2799.70 o
   0   1   6       94.82      153.43     21.77 o
   1   1   6    11024.60    11438.90    509.00 o
   2   1   6     1109.87     1202.75     78.35 o
   3   1   6    18781.78    18161.01    923.31 o
   4   1   6   130090.58   152939.20   6128.54 o
   5   1   6      885.05      966.45     89.23 o
   6   1   6     9527.55     9631.20    571.00 o
   7   1   6      315.46      494.69     82.47 o
   8   1   6     1911.72     1776.17    146.99 o
   9   1   6    11877.35    12090.30    570.47 o
  10   1   6       24.25       63.93     49.27 o
  11   1   6     5053.18     4117.70    358.93 o
  12   1   6      279.90      171.85    102.46 o
  13   1   6      628.95      323.59    123.49 o
  -9   2   6    13572.96    14222.75    666.25 o
  -8   2   6     3940.48     4163.07    228.29 o
  -7   2   6      300.27      308.33     57.47 o
  -6   2   6      573.23      552.29     53.11 o
  -5   2   6       59.26      103.91     28.39 o
  -4   2   6    23780.71    22488.11    820.83 o
  -3   2   6     3281.64     3233.63    148.53 o
  -2   2   6     2514.24     2544.47    101.63 o
  -1   2   6     3343.38     3241.13    127.92 o
   0   2   6      184.62      192.28     17.35 o
   1   2   6    47073.64    55651.16   2171.42 o
   2   2   6    18551.16    18304.17   1150.92 o
   3   2   6    21736.01    23599.03   1431.98 o
   4   2   6    18618.60    22124.28    752.39 o
   5   2   6       47.15      191.57     32.34 o
   6   2   6    16432.06    17934.19    818.15 o
   7   2   6     2486.39     2601.52    129.71 o
   8   2   6     9404.85     9904.90    462.49 o
   9   2   6    12633.43    12686.89    584.10 o
  10   2   6      360.52      350.65     54.63 o
  11   2   6     1388.95     1122.29    142.18 o
  12   2   6       96.63       68.29     82.23 o
  13   2   6     5873.74     5755.03    341.79 o
  -8   3   6      710.94      801.09     85.77 o
  -7   3   6     1557.43     1559.34    113.45 o
  -6   3   6    17572.33    19124.22    710.06 o
  -5   3   6       37.69       71.49     30.40 o
  -4   3   6    10838.73    11288.70    423.97 o
  -3   3   6      871.58      783.98     44.60 o
  -2   3   6     1131.30     1063.77     65.82 o
  -1   3   6     7326.85     6914.68    258.32 o
   0   3   6      586.09      593.76     29.60 o
   1   3   6    49021.84    56281.91   2245.82 o
   2   3   6     4288.29     4647.78    224.61 o
   3   3   6     2984.03     3764.23    209.60 o
   4   3   6    25903.35    33523.50   1531.87 o
   5   3   6    10275.05    12174.52    419.07 o
   6   3   6    56133.42    70037.65   2505.36 o
   7   3   6       37.03      110.83     23.72 o
   8   3   6       27.74       68.97     26.46 o
   9   3   6     9499.99    10377.46    480.60 o
  10   3   6     1329.52     1615.31     97.64 o
  11   3   6    13354.80    14800.47    677.31 o
  12   3   6       27.19       23.60     47.05 o
  13   3   6      366.53      413.97     74.99 o
  -8   4   6     4757.62     5247.69    302.31 o
  -7   4   6     6078.24     6660.31    362.89 o
  -6   4   6     2043.60     2143.43    112.07 o
  -5   4   6       29.23       67.53     30.93 o
  -4   4   6    11333.84    11788.85    464.43 o
  -3   4   6     4893.61     4960.94    205.53 o
  -2   4   6     6467.94     6452.84    269.02 o
  -1   4   6     5928.41     5825.23    203.24 o
   0   4   6     1461.71     1443.47     65.31 o
   1   4   6    15495.02    16020.10    764.98 o
   2   4   6     6638.69     7663.73    413.05 o
   3   4   6    26523.69    29305.14   3466.65 o
   4   4   6    12082.83    13868.85    652.70 o
   5   4   6      742.24      999.74     49.70 o
   6   4   6     1400.80     1669.38     74.57 o
   7   4   6     7983.90    10135.79    380.23 o
   8   4   6    20266.65    24698.73    973.76 o
   9   4   6    12528.28    16207.99    646.50 o
  10   4   6      113.25      140.65     27.75 o
  11   4   6      202.80      244.43     43.03 o
  12   4   6       45.13       55.83     48.24 o
  13   4   6     2008.46     2339.14    159.73 o
  -8   5   6      167.38      183.85     64.61 o
  -7   5   6      881.48     1271.26    113.25 o
  -6   5   6     6796.78     8265.35    415.70 o
  -5   5   6       84.15      170.06     42.37 o
  -4   5   6    14929.31    16295.85    702.16 o
  -3   5   6     1006.22     1064.63     63.41 o
  -2   5   6      293.26      336.77     29.01 o
  -1   5   6    21328.93    21566.32    724.34 o
   0   5   6     1772.57     1694.11     85.87 o
   1   5   6    38574.71    39550.30   1777.50 o
   2   5   6     5820.71     6172.35    418.10 o
   3   5   6     2616.19     2437.39    153.69 o
   4   5   6      107.74      176.06     21.13 o
   5   5   6     4871.43     6129.01    267.21 o
   6   5   6    51760.93    69574.00   3610.15 o
   7   5   6     5964.69     7839.81    294.76 o
   8   5   6     5256.15     7008.73    287.24 o
   9   5   6     1065.65     1247.28     76.11 o
  10   5   6     3664.45     4339.63    216.31 o
  11   5   6    16294.69    17578.15    771.45 o
  12   5   6      854.44      908.12     85.95 o
  13   5   6     3039.42     2910.30    182.29 o
  -7   6   6    10424.63    13061.78    707.36 o
  -6   6   6     4740.64     5676.21    366.16 o
  -5   6   6       30.12       91.26     53.89 o
  -4   6   6      676.63      863.15     88.23 o
  -3   6   6     1005.15     1345.93     91.71 o
  -2   6   6    35850.41    39734.49   1752.26 o
  -1   6   6    17178.84    19338.60   1034.91 o
   0   6   6       83.70      105.44     22.72 o
   1   6   6       16.96       53.09     26.35 o
   2   6   6      274.77      216.56     65.79 o
   3   6   6     8315.54     7846.42    442.01 o
   4   6   6    20161.46    21851.06   1196.09 o
   5   6   6     2265.83     2112.63    158.79 o
   6   6   6     4839.66     5375.84    301.55 o
   7   6   6        1.00       68.31     33.47 o
   8   6   6    21798.75    28656.89   1522.71 o
   9   6   6     6760.07     8696.32    679.83 o
  10   6   6     3904.82     4448.73    354.57 o
  11   6   6     2416.67     2671.91    180.82 o
  12   6   6       69.60      114.87     65.12 o
  13   6   6     1871.62     2272.25    245.53 o
  -7   7   6     1115.25     1384.81    258.92 o
  -6   7   6     1344.76     1717.93    288.09 o
  -5   7   6      153.87      173.05     70.28 o
  -4   7   6    21529.85    26923.49   1794.25 o
  -3   7   6     2491.59     2871.47    232.69 o
  -2   7   6     7049.48     9184.70    635.12 o
  -1   7   6     2043.79     1863.00    286.74 o
   0   7   6     1459.38     1029.61    121.76 o
   1   7   6    13367.30    12047.26   1197.18 o
   2   7   6     4054.91     3632.35    280.42 o
   3   7   6    12224.61    11342.24    632.95 o
   4   7   6      544.50      516.24     58.30 o
   5   7   6      215.31      300.55     68.76 o
   6   7   6    13854.36    15738.52    874.30 o
   7   7   6      177.72      104.52     74.22 o
   8   7   6    21860.79    28413.93   2026.14 o
   9   7   6     1705.13     2314.78    208.86 o
  10   7   6      172.44      258.56     86.85 o
  11   7   6     7990.64     8548.46    729.24 o
  12   7   6       34.87       78.39    148.24 o
  13   7   6     8281.73     7494.23    853.78 o
  -6   8   6     4656.65     6393.32    469.04 o
  -5   8   6     1686.30     2460.64    214.65 o
  -4   8   6      129.00      148.51    100.41 o
  -3   8   6      927.10     1121.24    126.63 o
  -2   8   6    12425.39    18903.65   1271.47 o
  -1   8   6    12730.92     8283.36    741.81 o
   0   8   6     4491.56     3057.90    293.56 o
   1   8   6     2750.23     2230.80    231.76 o
   2   8   6      242.71      192.04     54.73 o
   3   8   6    13350.03    10451.02    711.71 o
   4   8   6    16742.10    16209.41    899.36 o
   5   8   6     4481.47     4309.48    262.23 o
   6   8   6     5382.67     5473.86    325.36 o
   7   8   6      801.50      942.80    112.38 o
   8   8   6     1561.57     1891.10    228.96 o
   9   8   6     3652.13     4372.31    335.33 o
  10   8   6     5282.90     8136.69    911.56 o
  11   8   6     7452.81    10267.67    940.00 o
  12   8   6       12.86      114.93    126.32 o
  13   8   6      231.82      242.58    187.93 o
  -6   9   6      167.88      204.71     90.97 o
  -5   9   6      482.62      909.01    122.40 o
  -4   9   6    11649.34    20307.24   1370.17 o
  -3   9   6      146.52      208.92     70.39 o
  -2   9   6    13374.29    21937.98   2231.70 o
  -1   9   6     2462.74     1729.35    186.07 o
   0   9   6       21.38       73.15     49.46 o
   1   9   6    26706.24    19710.42   1737.20 o
   2   9   6     2133.31     1814.09    162.42 o
   3   9   6    11105.83     9435.00    651.11 o
   4   9   6     4959.90     4149.25    310.18 o
   5   9   6      103.77      170.04     79.11 o
   6   9   6     3873.66     3820.16    294.10 o
   7   9   6      356.06      436.44     86.03 o
   8   9   6    16105.90    18199.38   1227.49 o
   9   9   6    10234.36    12357.21    983.78 o
  10   9   6     2566.84     3552.39    291.33 o
  11   9   6      973.50     1557.95    394.23 o
  12   9   6     1229.19     1348.53    186.43 o
  -5  10   6     2883.72     5535.94    415.60 o
  -4  10   6     4137.37     7327.17    526.82 o
  -3  10   6      157.60      276.58    185.71 o
  -2  10   6      779.10     1678.33    295.05 o
  -1  10   6     3926.78     2656.76    266.48 o
   0  10   6    11941.69     8386.09    761.00 o
   1  10   6    24432.83    17884.55   1584.64 o
   2  10   6      567.45      514.98     82.77 o
   3  10   6     4025.54     3372.16    265.62 o
   4  10   6      314.27      340.95     72.91 o
   5  10   6     4257.09     3969.62    306.36 o
   6  10   6    11072.42    10585.22    764.04 o
   7  10   6       41.29        0.00     57.16 o
   8  10   6       89.71      157.13     74.06 o
   9  10   6       53.44       27.44     70.69 o
  10  10   6     7067.93     9055.34   1006.11 o
  11  10   6     7441.59    10952.28   1065.05 o
  12  10   6      698.37     1183.95    361.55 o
  -4  11   6      847.22     1953.55    346.70 o
  -3  11   6       20.40        0.00    179.60 o
  -2  11   6     9448.57    18949.09   1961.95 o
   0  11   6      375.70      578.70    202.35 o
   1  11   6     1842.10     1717.17    203.13 o
   2  11   6      191.73      239.54     75.98 o
   3  11   6     9483.51     8174.30    578.40 o
   4  11   6     2143.85     1837.10    172.32 o
   5  11   6     1594.70     1404.40    217.48 o
   6  11   6      130.34      140.73     75.23 o
   7  11   6     1176.72     1135.40    138.12 o
   8  11   6    11507.33    12314.53   1111.84 o
   9  11   6     1393.03     1628.41    323.29 o
  10  11   6     3465.93     4019.24    375.27 o
  11  11   6     1281.23     1564.92    185.06 o
  -3  12   6       97.74      110.16    211.09 o
  -2  12   6       39.49      151.28    202.26 o
  -1  12   6     1301.66     2617.30    418.32 o
   0  12   6     5157.09     3500.22    355.57 o
   1  12   6    13469.08     9657.59    887.72 o
   2  12   6     2078.71     1769.94    177.61 o
   3  12   6     1939.29     1632.28    170.00 o
   4  12   6     1432.52     1384.80    152.54 o
   5  12   6     8095.80     7232.93    528.17 o
   6  12   6    15943.53    15318.81   1049.80 o
   7  12   6      607.93      642.03    113.71 o
   8  12   6     3150.63     3230.66    491.81 o
   9  12   6       54.04        0.00    103.65 o
  10  12   6     1075.28     1471.50    177.98 o
  -1  13   6     1388.23     2644.24    427.36 o
   0  13   6     1060.78     1963.29    343.84 o
   1  13   6      476.24      736.81    219.99 o
   2  13   6       86.12      130.30     86.45 o
   3  13   6    12992.07    12393.37    864.44 o
   4  13   6     2043.60     2007.15    201.83 o
   5  13   6     5986.60     5546.39    428.42 o
   6  13   6     1572.14     1437.22    173.74 o
   7  13   6      794.05      659.58    125.29 o
   8  13   6     3993.67     4006.20    335.84 o
   9  13   6      765.96     1027.19    153.79 o
   1  14   6     2816.59     2063.33    262.81 o
   2  14   6      823.02      820.94    250.73 o
   3  14   6     7338.82     6651.93    503.57 o
   4  14   6      324.63      250.28    107.26 o
   5  14   6     2382.60     2071.44    217.79 o
   6  14   6     2473.45     2601.85    257.25 o
   7  14   6     3300.90     3429.12    305.07 o
  -3 -10   7      219.05      164.42    125.82 o
  -2 -10   7      123.83       99.23    125.64 o
  -1 -10   7     2310.51     2135.33    233.19 o
   0 -10   7     3979.40     5506.95    416.62 o
   1 -10   7      670.03      936.64    164.10 o
   2 -10   7     2403.53     3255.66    715.27 o
   3 -10   7       89.27      259.60    107.76 o
   4 -10   7     2520.32     3418.42    216.75 o
   5 -10   7     5454.09     7974.74    412.81 o
  -4  -9   7      225.26      379.21    142.49 o
  -3  -9   7    17781.52    17187.28   1063.93 o
  -2  -9   7     2875.79     2982.36    263.04 o
  -1  -9   7     3603.53     3652.36    307.04 o
   0  -9   7     1342.16     1320.29    179.46 o
   1  -9   7        6.70       96.86     92.42 o
   2  -9   7    12243.18    15129.28    923.83 o
   3  -9   7      576.55      770.67     96.36 o
   4  -9   7     5789.84     6568.46    342.59 o
   5  -9   7     2492.61     3619.96    220.49 o
   6  -9   7      245.66      394.98     81.41 o
  -5  -8   7    14972.70    14047.56    922.65 o
  -4  -8   7      956.98      641.84    159.62 o
  -3  -8   7     9187.91     8322.24    546.58 o
  -2  -8   7      884.57      880.73    198.78 o
  -1  -8   7      810.14      702.65    154.15 o
   0  -8   7     4699.82     4824.08    358.67 o
   1  -8   7     3186.04     3451.86    357.71 o
   2  -8   7    11769.03    13634.72    638.17 o
   3  -8   7      484.90      664.91     85.16 o
   4  -8   7      953.12     1241.39    108.08 o
   5  -8   7      468.66      550.96     80.60 o
   6  -8   7     1683.21     2140.62    151.65 o
   7  -8   7    12351.29    16501.63    784.04 o
   8  -8   7      362.37      560.88    136.04 o
  -6  -7   7    15585.47    13666.30    894.93 o
  -5  -7   7     2560.01     2305.08    206.80 o
  -4  -7   7      126.71      197.08     82.98 o
  -3  -7   7     2916.36     2720.52    222.53 o
  -2  -7   7     7197.81     6681.59    666.83 o
  -1  -7   7    17624.59    18047.18   1093.94 o
   0  -7   7     4921.48     5113.30    387.69 o
   1  -7   7      276.65      311.86     67.55 o
   2  -7   7      409.82      518.26     74.98 o
   3  -7   7       42.24        7.56     54.59 o
   4  -7   7    13439.55    15168.30    701.79 o
   5  -7   7     4030.88     4752.13    256.95 o
   6  -7   7      413.30      588.58     75.28 o
   7  -7   7      333.93      495.29     71.54 o
   8  -7   7      431.50      606.58     74.94 o
   9  -7   7     7623.96     9513.42    493.71 o
  -7  -6   7       96.48       70.95     67.67 o
  -6  -6   7     3156.03     2834.71    235.93 o
  -5  -6   7     5932.73     5163.69    371.54 o
  -4  -6   7     1156.54     1247.72    140.73 o
  -3  -6   7    25042.41    24518.85   1545.54 o
  -2  -6   7       42.63        0.00     67.69 o
  -1  -6   7      318.56      296.07    100.16 o
   0  -6   7     6747.22     7164.47    393.50 o
   1  -6   7     3108.75     3504.68    188.08 o
   2  -6   7     6147.68     7014.88    334.01 o
   3  -6   7      400.59      482.46     61.50 o
   4  -6   7     1687.63     1877.95    115.74 o
   5  -6   7     1601.50     1650.70    121.41 o
   6  -6   7     5688.01     6522.15    335.80 o
   7  -6   7     9085.82     9910.00    486.03 o
   8  -6   7      170.48      220.24     54.32 o
   9  -6   7     3051.39     4001.73    235.19 o
  10  -6   7       15.56        0.00     83.06 o
  -7  -5   7       97.14        4.39     71.02 o
  -6  -5   7     9842.65     8090.37    544.86 o
  -5  -5   7     9245.56     8235.38    544.99 o
  -4  -5   7     1237.94     1149.72    126.25 o
  -3  -5   7     1307.56     1375.21    138.00 o
  -2  -5   7      850.93      873.01    188.34 o
  -1  -5   7    46196.70    48777.91   3196.41 o
   0  -5   7    18514.31    19711.28    994.43 o
   1  -5   7     5267.27     5328.02    257.96 o
   2  -5   7      638.24      657.33     65.83 o
   3  -5   7      129.05      133.64     39.24 o
   4  -5   7    17159.27    17975.87    729.95 o
   5  -5   7     8348.48     8797.48    377.93 o
   6  -5   7     3127.12     3617.21    205.99 o
   7  -5   7     2775.23     3339.65    208.84 o
   8  -5   7      799.60      909.53     85.01 o
   9  -5   7     4466.90     4933.98    276.68 o
  10  -5   7     4409.45     5058.06    355.00 o
  -8  -4   7     5149.09     4480.47    330.40 o
  -7  -4   7      240.99      189.87     66.34 o
  -6  -4   7      207.27      149.85     59.33 o
  -5  -4   7      189.51      152.50     58.73 o
  -4  -4   7    13361.37    11957.28    768.60 o
  -3  -4   7    40885.67    41005.91   2085.80 o
  -2  -4   7       73.98       58.60     36.87 o
  -1  -4   7     5209.50     5436.89    264.93 o
   0  -4   7       55.00       59.89     35.67 o
   1  -4   7     2442.92     2552.69    139.06 o
   2  -4   7    26441.12    26756.99   1065.68 o
   3  -4   7      598.77      693.84     60.41 o
   4  -4   7    12129.53    12219.29    465.34 o
   5  -4   7      440.63      421.76     53.24 o
   6  -4   7     2473.68     2712.00    146.14 o
   7  -4   7     1885.35     1940.41    140.72 o
   8  -4   7      866.83     1025.57     90.61 o
   9  -4   7     6650.90     7897.87    407.45 o
  10  -4   7      548.32      653.27     74.67 o
  11  -4   7      404.57      239.29    358.08 o
  -8  -3   7        7.23       69.33     67.00 o
  -7  -3   7      273.13      200.23     64.59 o
  -6  -3   7     5514.46     4374.21    311.60 o
  -5  -3   7     4091.12     3416.45    247.74 o
  -4  -3   7    13797.51    12174.65    637.55 o
  -3  -3   7      722.58      542.63     65.24 o
  -2  -3   7      287.06      230.77     67.47 o
  -1  -3   7    13657.93    14363.67    644.84 o
   0  -3   7    17266.70    18942.01    749.20 o
   1  -3   7    25448.27    26945.57    987.25 o
   2  -3   7    13224.95    12976.00    525.85 o
   3  -3   7      648.62      623.00     50.96 o
   4  -3   7     5116.97     5050.57    207.61 o
   5  -3   7     3152.23     2939.97    148.27 o
   6  -3   7    14493.73    15425.86    628.26 o
   7  -3   7     8193.29     8179.25    358.50 o
   8  -3   7      649.92      634.46     82.83 o
   9  -3   7     1701.72     1669.00    168.34 o
  10  -3   7     1135.19     1257.21    190.47 o
  11  -3   7     4940.54     3884.21    780.82 o
  12  -3   7     3360.22     2653.45    384.58 o
  -8  -2   7    13612.80    12421.83    804.63 o
  -7  -2   7      153.29      159.25     62.37 o
  -6  -2   7     5458.18     4749.28    331.69 o
  -5  -2   7      549.22      495.75     88.73 o
  -4  -2   7     5430.51     4833.26    270.83 o
  -3  -2   7     9261.38     8147.77    433.09 o
  -2  -2   7      204.68      205.35     40.87 o
  -1  -2   7    10269.09    11022.89    489.37 o
   0  -2   7     3363.32     3486.79    132.52 o
   1  -2   7     3851.18     3911.32    158.84 o
   2  -2   7    41208.94    42646.79   1677.15 o
   3  -2   7     5386.81     4943.84    213.11 o
   4  -2   7    32519.06    31638.82   1152.23 o
   5  -2   7      454.36      385.58     40.33 o
   6  -2   7      474.61      510.86     50.11 o
   7  -2   7     2633.72     2667.64    157.64 o
   8  -2   7      538.56      509.20     88.85 o
   9  -2   7     2099.71     2229.77    195.32 o
  10  -2   7      714.16      762.15    114.51 o
  11  -2   7      265.79      166.00    185.24 o
  12  -2   7        6.44        0.00    130.34 o
  -8  -1   7     4954.79     4629.56    329.26 o
  -7  -1   7       23.00        0.00     53.80 o
  -6  -1   7    10696.50     9849.32    639.76 o
  -5  -1   7      295.66      382.94     59.83 o
  -4  -1   7     4176.07     3754.30    263.45 o
  -3  -1   7     6208.19     5792.13    315.36 o
  -2  -1   7      319.09      371.08     57.22 o
  -1  -1   7     4261.30     4696.38    219.51 o
   0  -1   7     3433.78     3694.74    146.53 o
   1  -1   7    46037.50    48346.87   1740.64 o
   2  -1   7    49758.77    48601.92   1758.64 o
   3  -1   7     1063.50     1150.02     69.94 o
   4  -1   7       88.44      101.73     30.98 o
   5  -1   7     3067.93     2752.88    158.69 o
   6  -1   7    16028.44    17413.86    893.85 o
   7  -1   7    29607.86    35795.93   2264.52 o
   8  -1   7     1781.84     1662.08    211.85 o
   9  -1   7      266.40      269.97     63.42 o
  10  -1   7      174.57      227.16    100.19 o
  11  -1   7     4251.33     3469.79    378.53 o
  12  -1   7     5359.91     4177.99    475.61 o
  -8   0   7     7474.17     7378.59    494.98 o
  -7   0   7     1606.90     1530.68    189.67 o
  -6   0   7    16202.87    14956.05    941.01 o
  -5   0   7      744.81      730.67     74.07 o
  -4   0   7        9.74       20.42     32.94 o
  -3   0   7     1331.91     1213.76     79.57 o
  -2   0   7     1190.72     1119.46     61.62 o
  -1   0   7    71249.05    79771.11   3545.55 o
   0   0   7      371.23      386.37     31.26 o
   1   0   7       64.37       77.67     20.95 o
   2   0   7      211.93      296.79     47.44 o
   3   0   7     9004.85     7720.46    321.65 o
   4   0   7    71226.02    74778.46   3298.76 o
   5   0   7     2999.15     3042.16    220.62 o
   6   0   7     3966.52     4489.73    279.47 o
   7   0   7      412.66      396.26     92.41 o
   8   0   7     2470.65     2249.67    187.37 o
   9   0   7     7422.61     6768.17    419.14 o
  10   0   7      123.81      125.71     74.33 o
  11   0   7     3986.80     3363.47    336.07 o
  12   0   7      671.55      352.38    243.03 o
  13   0   7       96.11        0.00    107.43 o
  -8   1   7     8213.51     7986.82    528.22 o
  -7   1   7       10.34       62.58     55.12 o
  -6   1   7      205.29      196.16     59.91 o
  -5   1   7     2614.01     2396.06    137.42 o
  -4   1   7     9042.19     8947.04    472.18 o
  -3   1   7    11910.54    11553.78    600.74 o
  -2   1   7      577.25      663.52     58.84 o
  -1   1   7      528.68      638.13     41.33 o
   0   1   7     1970.34     1550.96    104.69 o
   1   1   7     6158.87     6643.49    258.72 o
   2   1   7     6367.41     6108.33    314.77 o
   3   1   7     1448.91     1490.06     83.96 o
   4   1   7    11575.70    11345.15    520.28 o
   5   1   7     3209.44     3417.66    180.67 o
   6   1   7    18007.84    17965.36   1253.92 o
   7   1   7    13816.24    15084.52    883.16 o
   8   1   7     4927.58     4973.27    313.84 o
   9   1   7    10222.52    10166.13    576.67 o
  10   1   7      640.18      756.71    162.87 o
  11   1   7      830.12      678.75    144.44 o
  12   1   7     1791.52     1674.26    292.42 o
  13   1   7     1151.06      907.42    169.93 o
  -8   2   7     1020.36     1170.30    114.64 o
  -7   2   7      118.93       96.90     55.32 o
  -6   2   7    20821.67    19331.37   1287.79 o
  -5   2   7     2240.57     2379.04    137.35 o
  -4   2   7     3764.69     3784.64    195.56 o
  -3   2   7      283.07      296.25     40.06 o
  -2   2   7     6562.06     6150.98    348.52 o
  -1   2   7    30846.93    32033.97   1198.02 o
   0   2   7      179.10      238.53     25.81 o
   1   2   7    11436.31    12576.85    456.35 o
   2   2   7      494.94      556.17     31.13 o
   3   2   7     1542.46     1529.61    139.50 o
   4   2   7    43835.61    50144.89   1810.06 o
   5   2   7      892.67     1087.75     70.91 o
   6   2   7    31630.81    37748.52   1842.13 o
   7   2   7      779.72      838.66     75.46 o
   8   2   7      245.15      342.69     50.81 o
   9   2   7    13752.87    15320.83    706.61 o
  10   2   7      812.09     1120.31    106.59 o
  11   2   7     8958.57     8665.71    662.95 o
  12   2   7      326.89      306.70    106.12 o
  13   2   7       20.87        0.00     82.22 o
  -8   3   7     4143.67     4414.12    241.95 o
  -7   3   7       41.56       30.88     52.20 o
  -6   3   7     3812.66     3712.93    180.75 o
  -5   3   7       42.02       77.21     43.96 o
  -4   3   7    28789.93    28837.63   1167.30 o
  -3   3   7    23529.46    23052.94    945.31 o
  -2   3   7     1261.48     1420.12    120.00 o
  -1   3   7     7631.98     7925.08    366.90 o
   0   3   7     1698.04     1966.19     83.53 o
   1   3   7     2798.87     2730.16    108.35 o
   2   3   7    13091.00    13850.75    599.57 o
   3   3   7    12915.01    14655.99    650.85 o
   4   3   7    25642.43    31255.93   1243.05 o
   5   3   7     1624.29     1795.92     88.26 o
   6   3   7     1683.63     1918.76    132.68 o
   7   3   7     4118.61     5060.76    222.21 o
   8   3   7    10956.98    13416.06    546.54 o
   9   3   7    21941.29    26865.82   1064.79 o
  10   3   7       60.55       30.76     40.68 o
  11   3   7       15.64       91.00     49.56 o
  12   3   7      338.07      335.03     97.50 o
  13   3   7     2687.37     2919.22    198.55 o
  -8   4   7       19.50       16.36     57.31 o
  -7   4   7      228.63      337.90     65.07 o
  -6   4   7    15467.22    17076.73    859.41 o
  -5   4   7      513.51      575.05     70.24 o
  -4   4   7    36749.02    37454.71   1600.01 o
  -3   4   7      901.89      912.78     73.71 o
  -2   4   7      145.06      197.15     36.70 o
  -1   4   7    10479.77    11244.62    515.27 o
   0   4   7     3118.66     3631.86    158.04 o
   1   4   7    39699.69    43648.75   2597.15 o
   2   4   7     1910.12     1853.30    129.70 o
   3   4   7      267.23      329.22     41.79 o
   4   4   7     1178.99     1433.11     75.24 o
   5   4   7     3627.18     4322.66    175.95 o
   6   4   7    49733.09    68060.23   2484.57 o
   7   4   7    10562.15    13665.29    559.49 o
   8   4   7     2873.31     3467.56    178.65 o
   9   4   7     3768.71     4557.67    227.43 o
  10   4   7      590.76      788.32     72.69 o
  11   4   7    20235.87    25470.59   1889.89 o
  12   4   7     1354.57     1621.93    163.93 o
  13   4   7     2689.59     2643.11    176.34 o
  -7   5   7     4354.04     5257.48    305.02 o
  -6   5   7     5451.52     6821.52    369.07 o
  -5   5   7      527.19      552.74     71.81 o
  -4   5   7     3755.47     3836.10    220.22 o
  -3   5   7     8583.64     9438.28    493.98 o
  -2   5   7     8783.87     9546.77    500.57 o
  -1   5   7    15016.82    17620.95    901.53 o
   0   5   7     1311.87     1326.81     90.05 o
   1   5   7      877.41      943.13     82.13 o
   2   5   7     2879.46     3206.10    244.63 o
   3   5   7     8874.29    10165.09    545.77 o
   4   5   7     4172.09     5014.43    368.06 o
   5   5   7     1002.04     1135.40     89.52 o
   6   5   7     2964.86     3755.28    211.19 o
   7   5   7     2702.31     3364.67    179.22 o
   8   5   7    10600.58    13725.37    729.94 o
   9   5   7    15823.06    18613.14   1210.14 o
  10   5   7     2284.99     2797.41    171.19 o
  11   5   7     4149.30     4430.85    224.16 o
  12   5   7      150.79       84.67     49.25 o
  13   5   7      884.47      875.92     90.17 o
  -7   6   7       78.23      153.44     72.25 o
  -6   6   7     4070.76     4849.36    299.31 o
  -5   6   7      191.52      267.56     65.78 o
  -4   6   7    18051.02    20831.84   1068.68 o
  -3   6   7     8307.14     9381.86    652.97 o
  -2   6   7     6087.65     6660.76    495.57 o
  -1   6   7     5528.51     4416.37    409.12 o
   0   6   7      394.38      430.79     65.85 o
   1   6   7    35516.80    32884.60   2164.43 o
   2   6   7     6854.95     6310.72    534.17 o
   3   6   7     9132.93     9133.28    524.13 o
   4   6   7     1223.88     1192.51    181.87 o
   5   6   7      237.58      338.54     62.43 o
   6   6   7    30521.50    37371.78   2455.89 o
   7   6   7     7476.65     9420.76   1068.89 o
   8   6   7    12683.29    16554.26   1108.53 o
   9   6   7      971.95      496.42    140.75 o
  10   6   7     1092.76     1180.32    162.61 o
  11   6   7     9243.97    11025.94   1714.54 o
  -6   7   7     4997.64     5965.55    440.12 o
  -5   7   7       23.88        0.00     60.47 o
  -4   7   7      111.21      152.43     65.26 o
  -3   7   7      457.43      558.07     88.54 o
  -2   7   7    23726.26    32165.94   2130.38 o
  -1   7   7    43614.74    30765.09   2687.26 o
   0   7   7     2687.91     2130.29    216.76 o
   1   7   7     1669.95     1613.15    257.05 o
   2   7   7      420.49      371.30     66.06 o
   3   7   7     6238.03     5406.43    384.76 o
   4   7   7    23386.08    21664.88   1433.32 o
   5   7   7      337.09      379.12     66.99 o
   6   7   7     2682.42     2991.61    233.08 o
   7   7   7     4776.56     5395.89    388.52 o
   8   7   7     2351.41     2815.04    233.23 o
   9   7   7     4967.71     7017.73    574.99 o
  10   7   7     3076.13     4167.94    408.14 o
  11   7   7    10100.89    13407.86   1206.37 o
  12   7   7       29.23        0.00    129.46 o
  -6   8   7       38.79       64.73    113.09 o
  -5   8   7      160.44      146.95     76.41 o
  -4   8   7     8407.59    11730.33    812.52 o
  -3   8   7     4820.52     7414.63    528.42 o
  -2   8   7     9201.35    15178.27   1033.53 o
  -1   8   7     1110.65     1836.86    293.33 o
   0   8   7      146.99      457.69    146.90 o
   1   8   7    21104.43    15465.34   1366.52 o
   2   8   7     2630.71     2353.86    270.14 o
   3   8   7    20333.82    17228.16   1152.69 o
   4   8   7     4504.91     4164.98    306.74 o
   5   8   7      307.92      243.33     62.34 o
   6   8   7     6649.27     6569.17    465.94 o
   7   8   7       56.11      115.32     66.95 o
   8   8   7    11251.37    13216.72   1250.75 o
   9   8   7     8066.22     9735.08    702.42 o
  10   8   7     1252.17     1668.27    180.91 o
  11   8   7     3168.00     3787.91    389.74 o
  12   8   7      113.35      162.62    162.62 o
  13   8   7    11029.05    10987.60   1193.34 o
  -5   9   7      588.12      799.24    118.57 o
  -4   9   7     2096.38     3457.33    284.48 o
  -3   9   7      217.88      256.87    178.59 o
  -2   9   7     5006.10     8686.30    954.24 o
  -1   9   7     9815.91    15880.14   1651.73 o
   0   9   7     4986.65     3062.70    298.39 o
   1   9   7    11162.04     8068.63    730.47 o
   2   9   7      209.58      178.53     61.99 o
   3   9   7     2020.75     1596.67    147.67 o
   4   9   7    18382.10    15760.89   1060.23 o
   5   9   7     6584.99     6126.24    438.64 o
   6   9   7    14039.79    13951.37    946.84 o
   7   9   7      189.10      258.70     72.81 o
   8   9   7        2.31       20.30     63.86 o
   9   9   7     3094.95     3976.42    316.50 o
  10   9   7      368.54      584.66    110.68 o
  11   9   7     8012.16    11757.67   1122.57 o
  12   9   7       22.74      358.36    253.45 o
  -4  10   7     4632.36     9179.70   1023.13 o
  -3  10   7      727.93     1366.52    290.19 o
  -2  10   7     1031.86     2394.42    366.55 o
  -1  10   7     4657.92     8494.60    949.35 o
   0  10   7       27.59       84.07     53.07 o
   1  10   7     7816.91     5361.71    500.89 o
   2  10   7     1114.30     1046.21    235.85 o
   3  10   7    34490.43    27675.63   1838.02 o
   4  10   7     8332.14     7227.87    511.85 o
   5  10   7      966.30      782.74    104.77 o
   6  10   7      420.90      409.83     81.45 o
   7  10   7      584.40      642.61    102.68 o
   8  10   7     4736.55     4870.88    370.64 o
   9  10   7     5706.86     6648.70    484.76 o
  10  10   7      299.90      419.13     98.39 o
  11  10   7       30.09      210.34    137.32 o
  12  10   7       66.31      276.55    242.34 o
  -3  11   7        9.38        0.00    189.25 o
  -2  11   7      266.08      610.30    237.15 o
  -1  11   7     1843.03     3321.84    478.72 o
   0  11   7     2568.02     4314.94    561.23 o
   1  11   7    23611.70    15746.44   1402.54 o
   2  11   7       88.67       98.59     65.70 o
   3  11   7      272.28      197.06     71.38 o
   4  11   7      113.32      102.47     68.59 o
   5  11   7     7925.74     6602.18    478.80 o
   6  11   7    30026.64    27783.90   1851.92 o
   7  11   7       76.17      136.64     73.39 o
   8  11   7     1028.35     1112.91    138.14 o
   9  11   7       58.41       79.68     75.30 o
  10  11   7     1565.30     1857.58    250.83 o
  11  11   7     5344.33     6894.20   1034.46 o
  -2  12   7     3086.55     7112.68    836.02 o
  -1  12   7     4450.25     9958.80   1111.78 o
   0  12   7      202.30      326.83    159.49 o
   1  12   7      171.10      223.29     89.50 o
   2  12   7        5.35       80.74     64.13 o
   3  12   7    13417.22    10111.17    867.74 o
   4  12   7     3699.38     3153.79    259.10 o
   5  12   7     3194.16     2599.38    230.70 o
   6  12   7     2006.47     1735.02    240.99 o
   7  12   7      413.83      419.56     97.95 o
   8  12   7     9313.74     8718.74    624.60 o
   9  12   7     1534.26     1902.76    485.56 o
  10  12   7     2236.88     2475.22    249.93 o
  -1  13   7      495.41     1290.97    324.11 o
   0  13   7     1286.95     2899.66    452.53 o
   1  13   7     4620.81     3293.73    345.35 o
   2  13   7      122.48      128.76     81.48 o
   3  13   7     3984.02     3863.10    311.18 o
   4  13   7       37.09       18.95     81.51 o
   5  13   7     1080.27      953.05    136.00 o
   6  13   7    13350.29    11609.71    816.30 o
   7  13   7      463.44      471.07    109.66 o
   8  13   7     6872.24     7149.86    533.38 o
   9  13   7       28.31        0.00     85.95 o
   2  14   7      103.55      186.87     95.05 o
   3  14   7     1853.03     1640.95    184.51 o
   4  14   7     5066.01     4442.62    359.24 o
   5  14   7     5070.08     4480.98    364.84 o
   6  14   7     3723.68     3559.45    306.69 o
   7  14   7        0.73       22.96     91.84 o
   0 -10   8      552.92      644.62    162.45 o
   1 -10   8        1.18        0.00    108.13 o
   2 -10   8     8889.61    12409.09   1252.93 o
   3 -10   8     1865.72     2614.90    231.75 o
  -3  -9   8     5559.61     5567.92    544.15 o
  -2  -9   8      211.45      174.78    122.06 o
  -1  -9   8       75.03       24.13    116.54 o
   0  -9   8     5099.24     5889.17    522.94 o
   1  -9   8      224.85      207.18    110.94 o
   2  -9   8     8737.71    10730.02    609.22 o
   3  -9   8      463.70      794.49    126.80 o
   4  -9   8     1853.28     2271.98    170.05 o
   5  -9   8     2984.61     4296.10    329.52 o
  -4  -8   8        1.24       18.04    131.76 o
  -3  -8   8     9697.97     8263.76    739.52 o
  -2  -8   8     6033.17     5833.94    418.29 o
  -1  -8   8     4738.58     5300.85    392.87 o
   0  -8   8     2510.67     2966.96    278.88 o
   1  -8   8      382.84      513.09    123.27 o
   2  -8   8     7148.44     9136.22    667.84 o
   3  -8   8     4285.11     5352.91    291.80 o
   4  -8   8     6751.66     8115.95    408.54 o
   5  -8   8     2979.83     3400.37    208.69 o
   6  -8   8      112.62       90.99     71.49 o
   7  -8   8      158.01      368.84     80.78 o
  -5  -7   8     6369.89     6201.27    445.48 o
  -4  -7   8      133.43      211.31    130.31 o
  -3  -7   8     9871.27     9144.48    798.93 o
  -2  -7   8     2325.53     2092.57    202.59 o
  -1  -7   8        3.29        0.00    112.77 o
   0  -7   8    11365.62    13180.43   1724.71 o
   1  -7   8      396.74      513.25    110.92 o
   2  -7   8    23651.88    28282.34   1423.17 o
   3  -7   8      964.40     1178.63    107.41 o
   4  -7   8      470.48      583.96     84.19 o
   5  -7   8       65.48      117.28     61.62 o
   6  -7   8      691.92      950.13     99.53 o
   7  -7   8     9460.53    12684.09    609.53 o
   8  -7   8     1729.23     2476.22    179.17 o
  -6  -6   8    12912.04    11350.33    748.21 o
  -5  -6   8     7442.87     6257.09    442.49 o
  -4  -6   8       10.21        6.14     74.59 o
  -3  -6   8      867.84      780.64    157.09 o
  -2  -6   8     5352.23     4695.89    334.95 o
  -1  -6   8    28768.58    31205.44   1865.42 o
   0  -6   8    24410.83    28351.93   2023.37 o
   1  -6   8     1613.37     1835.79    150.99 o
   2  -6   8        3.02        0.00     57.93 o
   3  -6   8     1928.70     2146.00    145.03 o
   4  -6   8    10021.45    10963.11    519.18 o
   5  -6   8     9682.43    10657.40    506.39 o
   6  -6   8     1140.78     1365.89    111.89 o
   7  -6   8      844.63     1031.34     97.73 o
   8  -6   8       11.96        0.00     58.78 o
   9  -6   8     5098.47     7011.70    370.06 o
  -6  -5   8      283.92      171.57    127.60 o
  -5  -5   8     3330.42     2865.60    234.10 o
  -4  -5   8      489.44      397.30     93.63 o
  -3  -5   8    13782.34    12858.25    836.11 o
  -2  -5   8     4923.86     4652.45    319.08 o
  -1  -5   8      321.31      469.77     77.41 o
   0  -5   8     1046.46     1230.12    111.97 o
   1  -5   8     2246.85     2322.64    139.24 o
   2  -5   8    13408.79    14996.37    672.88 o
   3  -5   8     2321.54     2472.29    138.53 o
   4  -5   8     8249.79     9401.76    402.58 o
   5  -5   8        2.87        0.00     49.61 o
   6  -5   8       93.21      133.10     57.76 o
   7  -5   8     5871.41     7031.50    356.58 o
   8  -5   8       39.23       58.85     53.83 o
   9  -5   8     4700.86     5664.81    308.92 o
  10  -5   8     1951.29     2556.56    170.52 o
  -7  -4   8      291.34      190.59     74.39 o
  -6  -4   8     3242.50     2741.17    222.17 o
  -5  -4   8     9112.82     7690.00    512.42 o
  -4  -4   8      908.51      824.01    111.36 o
  -3  -4   8       52.48      178.27     72.99 o
  -2  -4   8      208.90      218.51     95.80 o
  -1  -4   8    15353.42    17096.19    864.98 o
   0  -4   8    29309.84    34220.30   1694.51 o
   1  -4   8     4926.40     5559.79    267.33 o
   2  -4   8     8113.38     8247.54    383.48 o
   3  -4   8     3212.98     3345.46    179.24 o
   4  -4   8    12065.32    12329.59    507.95 o
   5  -4   8    32933.47    34355.31   1361.58 o
   6  -4   8     5665.37     6168.77    280.10 o
   7  -4   8     3046.32     3335.36    195.69 o
   8  -4   8       11.78        0.00     46.42 o
   9  -4   8      795.72     1093.39     99.37 o
  10  -4   8     4106.88     5040.70    283.54 o
  11  -4   8     2059.58     1479.03    310.42 o
  -7  -3   8     1381.95     1138.86    131.80 o
  -6  -3   8     1746.77     1549.97    152.93 o
  -5  -3   8      256.15      223.54     67.97 o
  -4  -3   8     2893.81     2414.47    196.17 o
  -3  -3   8    27661.85    26524.38   1359.67 o
  -2  -3   8       52.93       75.86     51.12 o
  -1  -3   8     9535.99    10597.86    546.63 o
   0  -3   8     5584.03     6220.23    345.88 o
   1  -3   8      267.27      388.24     60.51 o
   2  -3   8    35377.13    35257.35   1395.54 o
   3  -3   8     2513.55     2447.77    139.97 o
   4  -3   8    16931.90    16680.17    676.12 o
   5  -3   8     3277.71     3338.03    167.08 o
   6  -3   8      100.01       83.41     44.39 o
   7  -3   8     4364.26     4768.81    227.55 o
   8  -3   8      172.02      183.69     50.83 o
   9  -3   8     7926.88     8682.42    524.37 o
  10  -3   8     4135.91     4479.33    322.78 o
  11  -3   8       90.96        0.00    154.43 o
  -7  -2   8      173.52      146.60     66.57 o
  -6  -2   8     4064.74     3448.76    260.97 o
  -5  -2   8    11923.79     9827.89    642.01 o
  -4  -2   8     3766.06     3422.34    205.31 o
  -3  -2   8    15427.99    15013.53    783.91 o
  -2  -2   8        6.79       21.07     37.51 o
  -1  -2   8     1358.19     1677.46    125.70 o
   0  -2   8     4110.53     4493.71    279.11 o
   1  -2   8    12359.73    12179.28    455.09 o
   2  -2   8    48219.00    49863.60   1949.53 o
   3  -2   8      218.80      230.83     38.75 o
   4  -2   8     2851.02     2793.96    126.74 o
   5  -2   8     3529.71     3283.97    160.33 o
   6  -2   8     8317.83     9129.38    387.59 o
   7  -2   8    20501.28    23426.42    936.91 o
   8  -2   8      794.09      958.89    100.39 o
   9  -2   8      816.38      899.35    239.70 o
  10  -2   8     1676.09     1860.70    181.66 o
  11  -2   8     3398.87     3899.04    340.72 o
  12  -2   8     8460.16     7099.66    624.71 o
  -7  -1   8     1006.73      872.67    112.77 o
  -6  -1   8    13497.58    13228.11    846.67 o
  -5  -1   8      780.93      796.90     98.25 o
  -4  -1   8      132.61       65.78     39.82 o
  -3  -1   8    11677.78    10510.28    555.80 o
  -2  -1   8        5.85       55.98     41.34 o
  -1  -1   8    16445.22    18645.15    926.99 o
   0  -1   8     3857.06     4221.66    181.25 o
   1  -1   8      158.88      191.56     30.24 o
   2  -1   8     9374.33     9109.04    408.19 o
   3  -1   8       31.19       67.70     29.01 o
   4  -1   8    33992.45    32252.67   1290.99 o
   5  -1   8     5783.38     5351.56    266.67 o
   6  -1   8     3880.10     3568.94    193.95 o
   7  -1   8     2182.70     2257.08    187.80 o
   8  -1   8     1104.23     1041.69    164.84 o
   9  -1   8    22659.45    24889.56   1312.54 o
  10  -1   8      461.70      564.38    136.69 o
  11  -1   8     2341.48     2821.26    280.67 o
  12  -1   8      772.86      674.47    206.43 o
  -7   0   8        2.41       27.15     60.40 o
  -6   0   8     2894.43     2620.12    205.33 o
  -5   0   8     8064.90     7480.63    495.43 o
  -4   0   8      552.18      565.37     60.18 o
  -3   0   8    24423.34    23479.05   1205.27 o
  -2   0   8      141.47      310.29     83.15 o
  -1   0   8      446.57      615.12     53.68 o
   0   0   8     3800.61     4235.63    180.75 o
   1   0   8    10107.84     9994.20    502.82 o
   2   0   8    27617.25    27822.93   1230.54 o
   3   0   8      281.35      346.46     42.98 o
   4   0   8     7083.91     6548.16    308.54 o
   5   0   8      867.33      791.51     60.73 o
   6   0   8    10634.26    10915.66    588.94 o
   7   0   8    42813.30    49391.41   2976.02 o
   8   0   8      130.66      149.78     78.46 o
   9   0   8     5556.51     5989.83    418.91 o
  10   0   8       33.37       25.60     75.56 o
  11   0   8     1734.52     1468.76    235.44 o
  12   0   8     5537.47     5258.65    469.05 o
  13   0   8       23.07        0.00    193.66 o
  -7   1   8      570.02      516.21     88.28 o
  -6   1   8    30909.13    30339.12   1895.04 o
  -5   1   8     3833.88     3500.01    253.11 o
  -4   1   8     1306.84     1333.40     99.10 o
  -3   1   8     2668.57     2744.54    165.15 o
  -2   1   8      271.31      260.48     40.28 o
  -1   1   8    44039.24    45426.15   2273.50 o
   0   1   8     4074.70     4678.63    299.12 o
   1   1   8     2303.51     2680.59    140.03 o
   2   1   8     2174.89     2204.45    105.80 o
   3   1   8      714.27      710.70     51.78 o
   4   1   8    44292.04    45960.63   2322.52 o
   5   1   8     8133.28     8406.47    398.43 o
   6   1   8     9779.38    11256.27    605.65 o
   7   1   8     2448.96     2982.13    324.08 o
   8   1   8      778.21      966.10     98.58 o
   9   1   8    16774.70    17679.10    953.86 o
  10   1   8     1317.62     1295.49    142.53 o
  11   1   8     6563.57     5345.27    442.86 o
  12   1   8     1595.42     1160.74    193.58 o
  13   1   8       36.61        5.67    136.17 o
  -7   2   8       30.48       65.34     61.43 o
  -6   2   8     1162.18     1186.49    109.91 o
  -5   2   8     1225.70     1265.64    131.96 o
  -4   2   8     5432.10     5442.95    368.10 o
  -3   2   8    29175.45    31183.32   1941.49 o
  -2   2   8       30.11       11.11     27.65 o
  -1   2   8    10483.47    11569.12    528.25 o
   0   2   8     1981.43     2056.70    101.55 o
   1   2   8     3739.26     3920.97    156.40 o
   2   2   8     4628.25     5017.86    196.15 o
   3   2   8      161.29      157.66     24.99 o
   4   2   8    29781.63    34675.65   1525.97 o
   5   2   8     1914.39     2284.31    116.46 o
   6   2   8     4348.73     5161.94    260.31 o
   7   2   8     8346.22     9676.59    454.37 o
   8   2   8     4905.05     5771.35    297.89 o
   9   2   8    25707.80    28244.14   1274.70 o
  10   2   8       53.99       46.33     62.41 o
  11   2   8        6.76        0.00     57.47 o
  12   2   8     4455.21     3892.72    338.27 o
  13   2   8     1187.75     1024.94    229.81 o
  -7   3   8       64.24       59.20     61.13 o
  -6   3   8    11061.01    10713.01    689.44 o
  -5   3   8     7461.99     7743.84    507.75 o
  -4   3   8    14470.77    15651.88    986.76 o
  -3   3   8      235.61      234.09     74.04 o
  -2   3   8       27.08       69.88     47.84 o
  -1   3   8    19556.32    20741.29   1090.53 o
   0   3   8     6576.43     7640.14    420.18 o
   1   3   8    21411.66    23871.34   1077.83 o
   2   3   8     2238.44     2325.56    130.17 o
   3   3   8      556.66      661.30     47.47 o
   4   3   8    16120.16    18800.80    959.98 o
   5   3   8     3808.85     4296.81    216.26 o
   6   3   8    25824.35    30546.41   1540.25 o
   7   3   8     5221.25     5775.95    331.33 o
   8   3   8       11.44       13.81     44.74 o
   9   3   8     1984.96     2162.77    138.82 o
  10   3   8     3244.93     3987.58    255.36 o
  11   3   8    11631.43    11630.58    771.34 o
  12   3   8     2930.76     3175.77    273.77 o
  13   3   8       91.09      134.13     91.67 o
  -7   4   8       11.39       48.47     65.48 o
  -6   4   8     4271.36     4782.93    335.05 o
  -5   4   8      286.70      392.55     75.98 o
  -4   4   8     6377.62     7319.01    482.61 o
  -3   4   8    12172.81    13938.94    883.64 o
  -2   4   8     1092.90     1582.90    413.75 o
  -1   4   8    14515.40    16481.44    850.86 o
   0   4   8      517.41      601.81     58.88 o
   1   4   8     1319.00     1460.27     92.26 o
   2   4   8    33013.57    37646.18   1659.88 o
   3   4   8     1217.42     1491.33     86.69 o
   4   4   8    19449.44    20842.74   1042.34 o
   5   4   8     7103.43     7959.19    373.22 o
   6   4   8     1181.06     1181.32     98.71 o
   7   4   8      442.27      559.05     94.01 o
   8   4   8     2544.36     2902.48    185.34 o
   9   4   8    17422.13    20428.18   1042.12 o
  10   4   8     2880.65     3244.42    203.02 o
  11   4   8     1367.41     1818.87    139.65 o
  12   4   8      942.46      824.32    121.76 o
  13   4   8     2459.22     2546.79    225.88 o
  -6   5   8     3598.46     4396.45    313.54 o
  -5   5   8      671.07      802.43     99.03 o
  -4   5   8    14130.43    16427.13   1034.81 o
  -3   5   8     8186.30     8992.64    627.87 o
  -2   5   8      318.66      399.31     75.17 o
  -1   5   8     3045.71     3845.72    294.73 o
   0   5   8     2514.38     1841.23    196.30 o
   1   5   8    58346.92    56449.51   6939.79 o
   2   5   8    22069.49    20459.60   1353.12 o
   3   5   8     1705.29     1576.04    108.51 o
   4   5   8      622.36      831.72     71.42 o
   5   5   8      178.29      212.44     53.66 o
   6   5   8    12599.43    13821.31    764.21 o
   7   5   8    15093.14    17990.70   1337.06 o
   8   5   8     2813.17     3354.26    486.38 o
   9   5   8      321.73      458.66     86.39 o
  10   5   8      435.39      560.73     93.28 o
  11   5   8    13148.83    16057.84   1057.58 o
  13   5   8     2436.08     2469.42    269.45 o
  -6   6   8     5910.10     6714.88    485.40 o
  -5   6   8      479.25      587.54     96.42 o
  -4   6   8      337.31      341.89     98.75 o
  -3   6   8     1145.43     1374.48    145.33 o
  -2   6   8     2344.36     3137.63    254.15 o
  -1   6   8    33273.36    43706.56   2882.53 o
   0   6   8     1106.88      958.11    172.64 o
   1   6   8     1887.95     1711.81    353.71 o
   2   6   8     3922.88     3621.82    271.61 o
   3   6   8     6381.12     6453.36    649.39 o
   4   6   8    19309.52    21475.23   1129.30 o
   5   6   8     1081.83     1339.62    129.18 o
   6   6   8     5770.13     6078.26    567.23 o
   7   6   8      131.36      197.31     92.86 o
   8   6   8      559.57      634.96     96.45 o
   9   6   8     7635.48     8245.26    756.89 o
  10   6   8       51.22       92.11     91.06 o
  11   6   8     8110.73     9989.53    910.22 o
  -6   7   8      527.87      794.91    116.53 o
  -5   7   8      632.19      725.35    163.13 o
  -4   7   8     2875.54     3262.16    268.02 o
  -3   7   8     7008.06     9197.47    647.30 o
  -2   7   8     1525.06     2561.20    219.00 o
  -1   7   8       40.56      186.74    145.20 o
   0   7   8      642.65      625.09    226.90 o
   1   7   8    19537.71    15894.38   1406.08 o
   2   7   8    14260.34    12502.85    845.95 o
   3   7   8     9357.17     8072.52    559.60 o
   4   7   8     2527.10     2656.61    166.60 o
   5   7   8      484.47      509.60     80.10 o
   6   7   8    12007.01    11978.15    810.34 o
   7   7   8    14114.34    16385.98   1100.29 o
   8   7   8     4907.71     6010.78    584.78 o
   9   7   8     4766.01     5721.56    632.61 o
  10   7   8      187.58      231.47     90.24 o
  11   7   8     1727.56     2480.62    279.81 o
  12   7   8     1438.20     1760.51    228.00 o
  -5   8   8      157.18      338.83     90.92 o
  -4   8   8      146.54      216.81     83.21 o
  -3   8   8       14.13        0.00     69.85 o
  -2   8   8     2389.65     4161.12    532.13 o
  -1   8   8    18609.02    31847.38   3214.43 o
   0   8   8        9.21       13.21     49.31 o
   1   8   8    11652.13     7648.30    693.56 o
   2   8   8     1750.46     1558.46    147.33 o
   3   8   8     1416.00     1150.29    143.17 o
   4   8   8    38698.79    36001.04   2370.25 o
   5   8   8      688.85      842.49    101.74 o
   6   8   8     8935.91     9367.09    646.01 o
   7   8   8     1316.42     1316.89    139.84 o
   8   8   8      414.48      554.85     92.84 o
   9   8   8     4563.45     5676.46    415.71 o
  10   8   8      126.22      224.20     91.03 o
  11   8   8     6766.30     9132.88    843.02 o
  12   8   8     3440.48     4944.93    490.85 o
  -4   9   8     4200.55     7991.47    901.10 o
  -3   9   8     4558.74     8276.89    934.95 o
  -2   9   8     2685.66     4768.96    600.64 o
  -1   9   8     6366.34    11782.97   1268.04 o
   0   9   8        6.21        0.00     51.49 o
   1   9   8     1098.26     1126.31    404.77 o
   2   9   8     6394.15     4883.56    459.56 o
   3   9   8    14182.48    11968.13    965.46 o
   4   9   8    21976.56    18596.88   1244.12 o
   5   9   8      818.15      695.19     96.77 o
   6   9   8     7102.32     6797.55    482.91 o
   7   9   8      707.35      868.62    110.83 o
   8   9   8     6383.87     7212.66    516.30 o
   9   9   8    10467.01    12696.41    899.13 o
  10   9   8      147.15      138.37     88.80 o
  11   9   8        7.87       42.23     92.57 o
  12   9   8       63.95      130.72    117.92 o
  -4  10   8     4157.69     8627.44    975.51 o
  -3  10   8      407.53      525.17    237.40 o
  -2  10   8      694.64     1430.31    305.71 o
  -1  10   8      896.14     2012.66    339.82 o
   0  10   8      418.69      611.06    204.87 o
   1  10   8    15876.17    10040.35    904.13 o
   2  10   8      911.47      675.68     96.34 o
   3  10   8      191.72      138.79     65.63 o
   4  10   8     2687.87     2291.36    196.30 o
   5  10   8     2062.07     1854.68    169.55 o
   6  10   8    14203.17    13433.49    913.85 o
   7  10   8      822.39      853.40    115.38 o
   8  10   8      964.17      852.49    114.98 o
   9  10   8      863.75     1075.68    136.22 o
  10  10   8      224.51      281.04     96.90 o
  11  10   8     9048.45    12635.14   1179.36 o
  12  10   8      611.74     1006.91    279.43 o
  -3  11   8     2009.02     4355.05    593.50 o
  -2  11   8     1758.19     3274.24    477.78 o
  -1  11   8     5404.88    11578.18   1274.06 o
   0  11   8        6.67        7.97    162.81 o
   1  11   8       96.54      122.80     88.02 o
   2  11   8     2825.76     1722.16    200.61 o
   3  11   8     5384.27     4480.73    394.44 o
   4  11   8    13358.11    10042.94    696.26 o
   5  11   8     1178.55      985.87    130.05 o
   6  11   8     1303.36     1088.75    130.30 o
   7  11   8     2866.06     2672.36    230.03 o
   8  11   8     8883.33     9017.71    636.46 o
   9  11   8    11207.34    12387.10   1074.78 o
  10  11   8     1083.87     1619.95    174.00 o
  11  11   8     1811.17     2779.53    260.45 o
  -1  12   8      618.71     2238.00    407.50 o
   0  12   8      376.31      788.57    275.17 o
   1  12   8    10169.43    19345.03   2021.44 o
   2  12   8     1636.09     1387.75    489.33 o
   3  12   8      986.28      939.31    118.76 o
   4  12   8      102.79       71.98     69.65 o
   5  12   8      915.79      826.77    142.40 o
   6  12   8    14114.84    13361.35    943.37 o
   7  12   8     1313.28     1368.88    153.61 o
   8  12   8     4856.37     4935.91    483.83 o
   9  12   8      106.07       92.74     85.93 o
  10  12   8     1908.26     2220.91    324.37 o
   0  13   8       76.79      399.93    224.09 o
   1  13   8      846.39     1636.06    334.10 o
   2  13   8        0.83        0.00     67.72 o
   3  13   8      875.90      744.44    115.29 o
   4  13   8     4354.31     3477.04    285.55 o
   5  13   8      696.98      621.37    112.41 o
   6  13   8     5322.56     5009.11    437.62 o
   7  13   8       77.64       71.77     84.04 o
   8  13   8     3141.21     2911.32    259.60 o
   9  13   8     2977.94     3351.11    292.49 o
   3  14   8     2808.25     2316.71    275.85 o
   4  14   8      536.28      572.05    117.29 o
   5  14   8        1.55        0.00     78.80 o
   6  14   8     3109.14     3024.06    273.02 o
   0  -9   9     4266.47     5254.87   1137.58 o
   1  -9   9      895.10     1298.31    225.65 o
   2  -9   9     1273.46     1797.50    187.21 o
   3  -9   9     5200.17     6904.07    563.31 o
   4  -9   9     1990.89     2560.46    185.96 o
  -2  -8   9     1248.47     1416.98    240.54 o
  -1  -8   9       97.03      104.66    123.45 o
   0  -8   9     2077.79     2703.75    257.56 o
   1  -8   9     3126.39     3468.20    452.18 o
   2  -8   9    11976.88    15083.50    887.97 o
   3  -8   9     1826.32     2226.16    164.70 o
   4  -8   9      172.04      336.86     87.88 o
   5  -8   9      377.10      555.56     97.78 o
   6  -8   9       82.04       96.43     79.72 o
  -4  -7   9      481.14      521.63    163.94 o
  -3  -7   9     3412.96     2997.70    337.94 o
  -2  -7   9     6238.36     5825.83    555.70 o
  -1  -7   9     3763.79     4268.86    382.90 o
   0  -7   9    15133.66    18375.05   2290.58 o
   1  -7   9      205.57      165.02    108.92 o
   2  -7   9       92.71       93.70     75.70 o
   3  -7   9     7220.70     8442.91    500.55 o
   4  -7   9     3963.06     4767.72    266.68 o
   5  -7   9     4483.22     5147.49    366.55 o
   6  -7   9      896.76     1149.23    114.16 o
   7  -7   9      375.39      537.35     85.70 o
  -4  -6   9      501.26      511.78    156.18 o
  -3  -6   9     6563.54     5970.42    554.44 o
  -2  -6   9     4626.81     5029.75    490.74 o
  -1  -6   9      466.65      426.54    109.65 o
   0  -6   9     4785.66     5560.89    695.92 o
   1  -6   9       42.44        0.00     76.46 o
   2  -6   9    18933.98    21200.93   1077.54 o
   3  -6   9     9307.59    10769.99    512.33 o
   4  -6   9     3422.47     3672.08    246.46 o
   5  -6   9        0.72        0.00     63.93 o
   6  -6   9        9.59        0.00     67.17 o
   7  -6   9     6682.42     9104.86    451.06 o
   8  -6   9     3216.56     4369.43    251.68 o
   9  -6   9     1229.80     1722.52    160.87 o
  -5  -5   9     7701.09     7048.17    489.05 o
  -4  -5   9       30.77       49.31    105.96 o
  -3  -5   9      134.36      139.12    119.82 o
  -2  -5   9      171.68      330.09    135.56 o
  -1  -5   9    11621.87    12692.14    948.89 o
   0  -5   9    36615.37    44039.39   4731.95 o
   1  -5   9       37.53       94.02     60.98 o
   2  -5   9     1513.07     1683.91    139.58 o
   3  -5   9       12.17       69.20     65.12 o
   4  -5   9     2907.15     3529.39    226.05 o
   5  -5   9    22798.74    25914.13   1169.38 o
   6  -5   9     1404.86     1554.18    124.91 o
   7  -5   9     2884.39     3364.95    202.60 o
   8  -5   9        1.07        0.00     58.78 o
   9  -5   9     1287.79     1600.88    131.28 o
  10  -5   9     2908.05     3636.95    241.92 o
  -6  -4   9      927.94      929.13    131.11 o
  -5  -4   9       15.64        0.00    118.96 o
  -4  -4   9      159.40       72.69     79.46 o
  -3  -4   9     8743.40     8507.90    737.71 o
  -2  -4   9     2121.43     1825.58    236.64 o
  -1  -4   9     6907.79     7319.36    396.70 o
   0  -4   9       45.72       46.64     42.22 o
   1  -4   9     1195.53     1366.04    118.74 o
   2  -4   9    13885.94    13908.19    626.33 o
   3  -4   9     3648.73     3914.07    209.06 o
   4  -4   9    10183.50     9978.95    474.39 o
   5  -4   9     3356.60     3720.70    188.18 o
   6  -4   9      198.15      102.10     61.50 o
   7  -4   9     4842.41     5779.39    367.89 o
   8  -4   9      325.46      462.44     97.20 o
   9  -4   9     6034.48     7397.82    376.62 o
  10  -4   9     3138.75     3815.76    228.39 o
  -6  -3   9      330.57      258.19     73.57 o
  -5  -3   9    18516.04    15817.19   1016.71 o
  -4  -3   9      649.35      524.18     96.91 o
  -3  -3   9     6512.23     6107.86    423.28 o
  -2  -3   9       89.83       52.08     70.21 o
  -1  -3   9     4828.15     5147.97    335.47 o
   0  -3   9     7015.86     7360.01    557.63 o
   1  -3   9      878.70      964.21     77.91 o
   2  -3   9     8778.82     8523.72    394.94 o
   3  -3   9     1324.12     1448.08    104.78 o
   4  -3   9     3149.42     3040.89    161.63 o
   5  -3   9    21109.86    21911.78    996.36 o
   6  -3   9     2094.57     2116.11    127.04 o
   7  -3   9    19249.36    22431.08    906.64 o
   8  -3   9       15.20        0.00     55.15 o
   9  -3   9       17.81        0.00     50.36 o
  10  -3   9     1946.79     2368.48    212.55 o
  11  -3   9      185.84      136.01    109.55 o
  -6  -2   9     1922.18     1861.59    177.03 o
  -5  -2   9     3487.07     3052.07    271.06 o
  -4  -2   9        6.69        0.00     66.20 o
  -3  -2   9    23814.16    23570.51   1218.05 o
  -2  -2   9      376.04      436.45     67.60 o
  -1  -2   9     3610.81     4051.38    284.12 o
   0  -2   9     3597.39     3810.99    254.62 o
   1  -2   9      478.79      583.47     60.54 o
   2  -2   9     9165.85     9179.15    417.59 o
   3  -2   9     1460.40     1294.51     80.66 o
   4  -2   9    19106.37    19592.69    909.89 o
   5  -2   9    15005.61    15016.49    701.76 o
   6  -2   9       12.05        0.00     40.70 o
   7  -2   9      878.67      967.50     79.69 o
   8  -2   9     1162.61     1255.82     93.28 o
   9  -2   9     8226.34     9329.24    547.54 o
  10  -2   9     5469.25     6519.51    414.04 o
  11  -2   9      480.71      561.83    117.56 o
  -6  -1   9     1815.91     1802.87    169.56 o
  -5  -1   9    13553.35    12863.93    828.84 o
  -4  -1   9     1816.95     1645.67    308.13 o
  -3  -1   9    21514.07    21236.81   1098.49 o
  -2  -1   9      461.52      505.15     68.96 o
  -1  -1   9      317.32      512.78     79.97 o
   0  -1   9     2069.40     2118.35    115.46 o
   1  -1   9      626.79      740.65     61.06 o
   2  -1   9    51073.04    50506.27   2161.51 o
   3  -1   9      225.29      182.76     38.25 o
   4  -1   9      151.19      197.87     47.89 o
   5  -1   9       80.58       61.27     38.10 o
   6  -1   9     5373.28     4766.25    250.05 o
   7  -1   9    41867.57    48392.38   2124.07 o
   8  -1   9      747.06      850.50    111.43 o
   9  -1   9      846.02      853.60    110.45 o
  10  -1   9      464.17      702.00    111.61 o
  11  -1   9     1530.73     1861.02    180.46 o
  12  -1   9     4930.05     5887.05    530.18 o
  -6   0   9    13997.28    12797.39    828.48 o
  -5   0   9     9251.87     8591.48    567.68 o
  -4   0   9        3.10       16.66     56.84 o
  -3   0   9     1230.21     1354.58    139.21 o
  -2   0   9     2984.10     3059.64    204.67 o
  -1   0   9    22620.77    25497.74   1316.56 o
   0   0   9     8492.38     9418.74    481.99 o
   1   0   9      442.99      419.34     50.33 o
   2   0   9       13.01       72.15     35.74 o
   3   0   9     1958.23     2090.47    118.65 o
   4   0   9    11597.66    11887.76    612.93 o
   5   0   9     2047.52     1958.79    125.77 o
   6   0   9      445.06      469.57     64.67 o
   7   0   9     2219.74     2723.99    229.04 o
   8   0   9      596.37      767.93    114.31 o
   9   0   9     9653.51    10811.03    617.25 o
  10   0   9     3802.26     4819.27    457.11 o
  11   0   9     1897.12     1682.13    255.07 o
  12   0   9     2606.81     2572.47    314.71 o
  -6   1   9        0.51        0.00     56.73 o
  -5   1   9     2111.66     2129.64    179.39 o
  -4   1   9      788.16      783.49    100.36 o
  -3   1   9    21141.91    21073.51   1330.27 o
  -2   1   9     2489.13     2757.40    337.87 o
  -1   1   9     4499.50     5257.25    517.20 o
   0   1   9     2778.14     3108.74    293.89 o
   1   1   9     4348.49     4557.89    275.96 o
   2   1   9    24232.71    25357.44   1508.97 o
   3   1   9      108.57      122.50     38.48 o
   4   1   9    11786.55    12352.87   1000.95 o
   5   1   9      168.85      178.25     50.79 o
   6   1   9      861.12     1055.19    112.01 o
   7   1   9    17527.35    20488.79   1304.81 o
   8   1   9      808.03     1037.59    129.53 o
   9   1   9    14323.93    17364.88   1393.05 o
  10   1   9      213.34      171.37    133.41 o
  11   1   9      383.66      371.93    190.69 o
  12   1   9     5468.95     5059.68    436.51 o
  13   1   9      123.63      114.50    123.41 o
  -6   2   9    10178.32    10128.96    662.59 o
  -5   2   9     6056.37     5677.32    390.44 o
  -4   2   9      484.02      410.69     85.37 o
  -3   2   9     1587.90     1469.07    136.35 o
  -2   2   9        3.16       17.82     54.38 o
  -1   2   9    52924.00    64536.99   7275.26 o
   0   2   9    28758.59    31923.29   1954.81 o
   1   2   9     4984.73     5544.65    324.23 o
   2   2   9     3754.81     3951.63    188.50 o
   3   2   9      727.99      778.27     62.94 o
   4   2   9     7203.44     6974.14    365.24 o
   5   2   9    12705.36    12975.80    641.47 o
   6   2   9     7840.48     8242.94    449.80 o
   7   2   9     5776.51     7294.32    412.65 o
   8   2   9     2364.20     2680.34    216.12 o
   9   2   9     2960.41     3139.70    357.84 o
  10   2   9     2482.71     3013.80    372.03 o
  11   2   9     5927.80     6137.57    480.57 o
  12   2   9     4206.35     4354.16    372.51 o
  13   2   9        3.75       15.42    147.29 o
  -6   3   9     1402.08     1402.35    182.80 o
  -5   3   9       76.70       82.86     56.53 o
  -4   3   9     1541.75     1673.60    229.66 o
  -3   3   9    25902.55    28287.76   1772.90 o
  -2   3   9      339.88      273.55     66.75 o
  -1   3   9    29611.43    34300.92   2141.88 o
   0   3   9     2016.44     2329.45    187.09 o
   1   3   9      527.67      592.57    107.54 o
   2   3   9    16216.32    16748.79    738.70 o
   3   3   9     1753.00     1894.81    106.16 o
   4   3   9    27464.38    27587.81   1876.48 o
   5   3   9     1003.37     1041.09     75.56 o
   6   3   9      159.45      177.49     61.25 o
   7   3   9     1035.46     1133.08    110.58 o
   8   3   9     1866.81     2204.70    165.59 o
   9   3   9    21322.70    25372.05   1307.82 o
  10   3   9     5665.23     5955.29    448.97 o
  11   3   9     1293.53     1432.32    141.57 o
  12   3   9     1757.65     1555.21    184.84 o
  13   3   9      433.21      504.61    140.63 o
  -6   4   9     1828.90     1914.33    172.29 o
  -5   4   9     2727.24     3042.89    296.82 o
  -4   4   9     8252.72     9606.20    623.48 o
  -3   4   9     7001.78     8187.58    538.39 o
  -2   4   9      620.08      719.16     91.26 o
  -1   4   9     7462.71     8443.73    452.66 o
   0   4   9     7560.87     9222.29    601.71 o
   1   4   9    18799.37    21856.08   1358.58 o
   2   4   9    16132.04    17702.22    904.50 o
   3   4   9      156.78      143.56     36.07 o
   4   4   9     4399.43     4285.92    251.10 o
   5   4   9     3271.94     3127.92    212.33 o
   6   4   9    13181.95    14123.51    944.68 o
   7   4   9     5842.03     6543.58    517.20 o
   8   4   9       18.81       76.69     55.62 o
   9   4   9      433.47      441.83     92.46 o
  10   4   9      931.91     1044.60    104.16 o
  11   4   9     6570.17     7495.21    418.48 o
  12   4   9     5760.70     6304.43    569.03 o
  13   4   9      913.53      922.13    138.17 o
  -6   5   9     2434.28     2778.04    369.55 o
  -5   5   9     1618.77     1838.60    292.14 o
  -4   5   9     1353.83     1389.39    245.22 o
  -3   5   9     7553.92     8752.10    615.40 o
  -2   5   9     1279.23     1936.69    182.06 o
  -1   5   9    20243.39    24259.08   2462.04 o
   0   5   9     7937.17     4920.76    457.60 o
   1   5   9     2295.70     2120.41    463.87 o
   2   5   9    10033.64     9296.80    801.26 o
   3   5   9      123.28      183.73     51.61 o
   4   5   9    29459.86    28825.99   1506.69 o
   5   5   9     2892.41     2902.46    190.09 o
   6   5   9     5326.43     5657.54    533.53 o
   7   5   9     1180.01     1306.58    168.97 o
   8   5   9      361.84      333.76     93.62 o
   9   5   9    14090.18    15093.67   1348.40 o
  10   5   9     2444.06     2572.55    275.88 o
  11   5   9     4076.73     4910.43    479.34 o
  12   5   9      685.44      932.67    165.66 o
  -5   6   9     1603.52     2097.07    196.22 o
  -4   6   9     5675.87     6945.92    501.65 o
  -3   6   9     8311.16     9737.31    682.09 o
  -2   6   9       79.44      103.51     69.93 o
  -1   6   9       68.47      112.68    128.41 o
   0   6   9     1176.15      771.65    113.27 o
   1   6   9    30041.20    21492.04   1892.16 o
   2   6   9    48683.32    45333.21   4900.33 o
   3   6   9     3708.20     3960.68    316.01 o
   4   6   9      795.98      942.90     85.15 o
   5   6   9       20.93        0.00     37.45 o
   6   6   9    12274.83    12876.53    868.20 o
   7   6   9    21327.34    21187.91   1875.19 o
   8   6   9     1266.25     1227.35    166.03 o
   9   6   9      879.85      879.45    137.37 o
  10   6   9     1204.63     1408.39    183.43 o
  11   6   9     3243.47     3649.85    374.00 o
  12   6   9     4071.10     5131.96    502.60 o
  -5   7   9      909.57      969.58    128.36 o
  -4   7   9      250.60      188.34     79.86 o
  -3   7   9       20.06       35.24     68.38 o
  -2   7   9      967.38     1564.66    285.04 o
  -1   7   9    13960.61    20624.34   2122.67 o
   0   7   9     4732.78     7967.01    895.50 o
   1   7   9     3833.64     2663.01    269.95 o
   2   7   9     1680.37     1507.16    146.91 o
   3   7   9     2265.29     1934.51    172.78 o
   4   7   9    26142.00    24823.09   1647.75 o
   5   7   9     1317.55     1484.61    110.44 o
   6   7   9    13217.24    12920.13    869.53 o
   7   7   9      988.20     1010.84    120.17 o
   8   7   9       35.92        6.29     81.83 o
   9   7   9     7712.29     8568.67    787.50 o
  10   7   9       27.60      161.35     91.48 o
  11   7   9     5935.12     7183.29    674.59 o
  12   7   9     3949.20     4643.90    462.89 o
  -4   8   9     1597.11     2132.06    351.81 o
  -3   8   9     7597.63    11016.45   1191.02 o
  -2   8   9      676.69      731.33    230.55 o
  -1   8   9     3327.68     5630.74    677.85 o
   0   8   9     1614.17     2437.63    374.00 o
   1   8   9     9953.57     6922.70    634.94 o
   2   8   9     8452.77     5956.50    554.15 o
   3   8   9     6423.42     5749.56    483.25 o
   4   8   9    14700.04    13420.57    909.73 o
   5   8   9      498.65      675.93     80.64 o
   6   8   9     4427.11     4276.62    318.62 o
   7   8   9    13785.60    14168.27    958.58 o
   8   8   9     8784.44    10381.22   1047.30 o
   9   8   9    11152.16    12435.73   1123.66 o
  10   8   9       84.71       19.72     85.19 o
  11   8   9       27.52        0.00    104.49 o
  12   8   9     2403.06     3216.29    349.37 o
  -4   9   9     1983.92     3438.11    493.20 o
  -3   9   9      402.43      636.83    238.86 o
  -2   9   9     1059.10     1793.86    327.05 o
  -1   9   9     8168.52    15337.03   1628.51 o
   0   9   9      577.44      827.00    244.39 o
   1   9   9     1265.36     1087.24    142.05 o
   2   9   9     3252.19     2035.70    221.41 o
   3   9   9      820.16      782.52    123.60 o
   4   9   9     9471.91     8180.13    570.89 o
   5   9   9      720.28      733.45    101.60 o
   6   9   9    27994.82    26225.99   1741.51 o
   7   9   9     3997.99     4227.35    320.92 o
   8   9   9       14.10        0.00     95.46 o
   9   9   9      829.89     1093.07    136.10 o
  10   9   9      470.64      567.99    111.28 o
  11   9   9     4290.56     5254.02    517.24 o
  12   9   9     1309.60     1751.96    240.35 o
  -3  10   9     6069.53    13430.59   1453.68 o
  -2  10   9     2015.65     4150.47    574.00 o
  -1  10   9     5815.02    12369.46   1345.86 o
   0  10   9       30.26      141.00    197.02 o
   1  10   9      469.23      362.42    149.47 o
   2  10   9     4222.23     2755.22    282.78 o
   3  10   9     2597.73     1807.35    413.58 o
   4  10   9    20740.38    16687.42   1155.58 o
   5  10   9       38.91        0.00     60.60 o
   6  10   9      261.75      338.04     77.65 o
   7  10   9      836.12      916.36    116.02 o
   8  10   9    10172.83     9898.22    691.02 o
   9  10   9    22352.72    26243.37   1751.33 o
  10  10   9       78.12      186.88     92.38 o
  11  10   9      465.62      782.83    166.77 o
  -2  11   9       68.11      122.12    233.32 o
  -1  11   9     1068.05     1991.64    374.93 o
   0  11   9      183.57      472.16    229.79 o
   2  11   9     4337.49     2805.70    290.33 o
   3  11   9       75.11       51.79     65.90 o
   4  11   9       55.55       72.75     68.03 o
   5  11   9     1056.69     1002.50    122.32 o
   6  11   9    16202.91    14026.63    956.69 o
   7  11   9     2998.01     3130.09    256.10 o
   8  11   9     2267.80     2169.83    202.44 o
   9  11   9      235.20      403.97    100.11 o
  10  11   9       12.20        0.00     83.35 o
  11  11   9     8276.09    10616.01   1258.12 o
   0  12   9      390.52     1027.01    312.53 o
   1  12   9      679.07     1597.17    331.11 o
   2  12   9     1807.87     1436.64    182.68 o
   3  12   9     2081.33     1866.07    482.09 o
   4  12   9     4487.17     3938.29    354.97 o
   5  12   9       30.01        0.00     62.14 o
   6  12   9     4153.10     4065.39    455.89 o
   7  12   9       48.61      107.73     75.12 o
   8  12   9      654.71      828.94    124.22 o
   9  12   9    10682.36    10458.76    737.03 o
  10  12   9      711.13     1021.32    143.63 o
   1  13   9    10064.14    20401.66   2143.00 o
   2  13   9     2702.87     1892.29    224.91 o
   3  13   9     1328.48     1154.69    351.29 o
   4  13   9      622.46      562.87    175.62 o
   5  13   9      335.68      250.37     85.09 o
   6  13   9     2369.00     2008.25    195.62 o
   7  13   9     4396.67     3823.27    313.36 o
   8  13   9     4275.83     4065.61    330.09 o
   0  -8  10     4419.77     5551.23    906.01 o
   1  -8  10      871.03     1277.42    179.17 o
   2  -8  10      219.00      380.95    119.75 o
   3  -8  10    11131.05    14003.82    899.90 o
   4  -8  10      758.22      923.03    119.31 o
  -2  -7  10     5502.80     5143.15    521.97 o
  -1  -7  10      100.87      133.75    117.48 o
   0  -7  10     1737.89     1965.35    323.49 o
   1  -7  10     1083.69     1207.52    161.80 o
   2  -7  10    16586.32    20553.33   1822.33 o
   3  -7  10    10995.54    13632.79    735.99 o
   4  -7  10      471.07      575.15    100.73 o
   5  -7  10      280.11      308.09     85.71 o
   6  -7  10      357.06      390.38     94.41 o
  -3  -6  10      348.48      389.54    160.98 o
  -2  -6  10     2564.33     2605.50    322.09 o
  -1  -6  10     1367.12     1529.33    173.51 o
   0  -6  10    11099.97    12976.86   1707.99 o
   1  -6  10     1984.44     2282.12    374.81 o
   2  -6  10      255.42      387.85     85.89 o
   3  -6  10     1514.32     1808.43    145.36 o
   4  -6  10     2360.76     2672.85    183.62 o
   5  -6  10    10938.01    11756.86    650.68 o
   6  -6  10      256.78      229.55     78.66 o
   7  -6  10     2608.16     3491.95    238.26 o
   8  -6  10      190.87      340.19     85.21 o
  -4  -5  10      600.59      728.48    165.22 o
  -3  -5  10     3215.74     2796.77    315.57 o
  -2  -5  10     6710.76     6353.08    586.26 o
  -1  -5  10      960.62     1116.96    198.06 o
   0  -5  10      245.58      191.80     92.34 o
   1  -5  10      345.25      433.03     77.91 o
   2  -5  10     8831.59     9804.25    560.76 o
   3  -5  10    10787.13    12414.97    797.81 o
   4  -5  10     2281.71     2718.14    177.55 o
   5  -5  10     2292.38     2545.72    198.07 o
   6  -5  10     1099.65     1104.43    109.75 o
   7  -5  10     5553.65     6566.71    442.17 o
   8  -5  10     9547.75    11155.38    633.47 o
   9  -5  10     2121.79     2661.52    178.83 o
  -4  -4  10      655.73      467.35    149.07 o
  -3  -4  10     3260.76     3006.04    330.57 o
  -2  -4  10     1339.01     1459.10    217.69 o
  -1  -4  10     2587.88     2501.27    297.77 o
   0  -4  10    29222.01    33196.33   3568.30 o
   1  -4  10       21.42        0.00     56.45 o
   2  -4  10     5109.47     5290.91    265.81 o
   3  -4  10     2515.03     2700.51    163.02 o
   4  -4  10     1160.46     1296.27    128.01 o
   5  -4  10    23819.33    23586.51   1219.28 o
   6  -4  10      749.34      614.51     86.72 o
   7  -4  10     5963.49     6499.61    335.09 o
   8  -4  10      377.32      421.60     81.18 o
   9  -4  10       47.58        0.00     62.31 o
  10  -4  10     4141.47     5120.20    288.31 o
  -5  -3  10     1031.05     1070.22    137.29 o
  -4  -3  10      485.88      560.55    107.00 o
  -3  -3  10    10758.31     9604.27    822.28 o
  -2  -3  10    13164.71    11988.28   1006.57 o
  -1  -3  10     2130.02     1938.53    246.31 o
   0  -3  10    10513.02    11812.24    671.47 o
   1  -3  10      154.50      163.24     53.64 o
   2  -3  10     1807.32     2063.66    131.47 o
   3  -3  10     1575.79     1558.97    114.67 o
   4  -3  10     4895.85     5212.25    313.26 o
   5  -3  10    17260.86    17754.77    806.29 o
   6  -3  10      316.55      248.55     61.32 o
   7  -3  10     3491.73     3773.22    218.32 o
   8  -3  10      736.42      835.45     90.11 o
   9  -3  10     3835.23     4724.31    308.36 o
  10  -3  10     8449.97    10582.39    517.08 o
  -5  -2  10    14229.04    12191.95    800.68 o
  -4  -2  10     1106.38     1022.76    127.62 o
  -3  -2  10    17873.74    17133.17   1102.13 o
  -2  -2  10       87.00      193.30     78.58 o
  -1  -2  10      100.85       60.74     72.64 o
   0  -2  10    11029.81    12026.34    618.37 o
   1  -2  10        5.38       27.92     44.25 o
   2  -2  10    24939.95    25931.23   1129.97 o
   3  -2  10      910.22      909.81     81.60 o
   4  -2  10      130.10      116.59     52.47 o
   5  -2  10     5965.55     6135.31    426.35 o
   6  -2  10       85.33       10.84     48.48 o
   7  -2  10    19465.82    20918.60    847.34 o
   8  -2  10     1601.38     1996.02    137.80 o
   9  -2  10      900.92      930.83    122.46 o
  10  -2  10     2117.27     2585.00    219.74 o
  11  -2  10      199.08      102.51     98.12 o
  -5  -1  10     6392.55     5798.46    407.08 o
  -4  -1  10       96.46       59.51     72.46 o
  -3  -1  10     7545.35     7041.57    623.15 o
  -2  -1  10    12635.53    12625.69   1582.66 o
  -1  -1  10     2828.61     2561.64    274.78 o
   0  -1  10    17270.59    18652.81   1122.51 o
   1  -1  10      715.39      728.22     81.40 o
   2  -1  10     2116.95     1970.00    137.93 o
   3  -1  10     4841.22     5556.80    488.68 o
   4  -1  10     6793.48     6865.75    584.32 o
   5  -1  10     9556.22     8794.66    477.40 o
   6  -1  10      662.70      661.05     75.72 o
   7  -1  10     1597.36     1695.64    120.11 o
   8  -1  10      271.95      217.08     76.18 o
   9  -1  10     4856.34     5450.76    340.60 o
  10  -1  10     9207.66    10704.73    602.71 o
  11  -1  10       16.59        7.16     77.72 o
  12  -1  10     1568.99     1918.58    187.63 o
  -5   0  10     4456.61     4373.38    318.71 o
  -4   0  10     1123.19     1040.82    123.63 o
  -3   0  10    34983.64    35198.46   2207.08 o
  -2   0  10     4193.81     4412.93    318.95 o
  -1   0  10     2282.66     2258.60    187.67 o
   0   0  10     6778.77     7446.34    469.42 o
   1   0  10      175.08      245.21     50.61 o
   2   0  10    38714.87    36472.12   1774.48 o
   3   0  10     5887.10     5456.66    366.20 o
   4   0  10     4023.31     4291.27    307.79 o
   5   0  10      590.30      492.41     83.34 o
   6   0  10      711.79      836.70    101.35 o
   7   0  10    22724.53    24243.85   1516.23 o
   8   0  10     4400.94     5132.38    410.64 o
   9   0  10     5024.63     5767.96    465.93 o
  10   0  10      141.80      108.06    143.12 o
  11   0  10      632.65      853.32    203.20 o
  12   0  10     9645.50    10818.74    625.04 o
  -5   1  10     7911.20     7619.96    514.43 o
  -4   1  10       35.21        0.00     58.68 o
  -3   1  10      204.49      248.73     77.10 o
  -2   1  10      716.19      992.97    130.09 o
  -1   1  10    12351.75    14820.57   2162.36 o
   0   1  10    36186.18    38631.28   2389.30 o
   1   1  10      248.33      230.22     62.05 o
   2   1  10     2044.51     1958.90    159.64 o
   3   1  10     1429.21     1461.37    167.99 o
   4   1  10     8030.39     8166.50    524.53 o
   5   1  10     7246.36     7293.80    348.65 o
   6   1  10     1149.27     1097.53     94.92 o
   7   1  10     8466.30    10629.39    579.18 o
   8   1  10      821.87     1003.63    160.10 o
   9   1  10     3831.02     4792.03    402.74 o
  10   1  10     2918.75     2937.42    307.58 o
  11   1  10     2222.91     2440.09    306.02 o
  12   1  10     6497.63     7166.69    570.53 o
  -5   2  10       13.57       45.19     66.22 o
  -4   2  10      489.58      528.77     93.13 o
  -3   2  10    12016.90    12427.15    993.76 o
  -2   2  10     7531.08     8572.82   1000.75 o
  -1   2  10    13562.52    16539.26   2386.55 o
   0   2  10      189.60      415.45    104.93 o
   1   2  10       42.34       36.22     53.33 o
   2   2  10    20244.38    18270.49   1221.96 o
   3   2  10     4443.45     4333.48    241.75 o
   4   2  10    22282.41    22377.66   1103.64 o
   5   2  10     1188.68     1310.40     96.30 o
   6   2  10      144.82      172.41     52.08 o
   7   2  10    10794.28    12382.14    661.72 o
   8   2  10     1011.54     1308.14    131.78 o
   9   2  10    13644.90    16281.97   1059.02 o
  10   2  10     3862.82     4779.80    360.64 o
  11   2  10       14.07        0.00     78.77 o
  12   2  10     1205.10      863.35    169.91 o
  -5   3  10     8049.12     8182.59    549.08 o
  -4   3  10      701.29      813.98    107.49 o
  -3   3  10     2145.86     2233.79    191.40 o
  -2   3  10      233.02      229.56     94.23 o
  -1   3  10    13929.96    18113.61   1648.19 o
   0   3  10    15399.41    20498.07   2482.66 o
   1   3  10     4225.21     3269.61    298.95 o
   2   3  10    10849.47    11798.04    723.49 o
   3   3  10       22.40      104.34     57.60 o
   4   3  10     4844.92     4909.88    378.33 o
   5   3  10    28365.56    28957.57   1255.75 o
   6   3  10     2139.92     2436.73    168.88 o
   7   3  10     9365.68    10184.08    544.77 o
   8   3  10     1969.98     2322.38    176.68 o
   9   3  10        3.07       42.40     67.00 o
  10   3  10      643.36      747.75    104.99 o
  11   3  10     1341.56     1458.08    142.98 o
  12   3  10     5253.16     5810.10    719.34 o
  13   3  10      546.26      507.76    134.55 o
  -5   4  10     1354.68     1506.77    152.97 o
  -4   4  10      118.15      119.85     72.71 o
  -3   4  10     8287.32    10138.99    748.72 o
  -2   4  10      601.00      735.17    101.09 o
  -1   4  10     7738.89    10048.24    693.23 o
   0   4  10    11807.89    14479.57    963.04 o
   1   4  10       49.68       61.06     62.90 o
   2   4  10     6414.95     4462.67    429.37 o
   3   4  10     1942.42     1783.81    126.49 o
   4   4  10    41297.32    38117.88   2373.58 o
   5   4  10    16271.48    16304.65   1084.48 o
   6   4  10     1574.96     1646.43    161.97 o
   7   4  10     1508.46     1601.02    161.38 o
   8   4  10        7.65        0.00     79.23 o
   9   4  10    10708.65    11647.13    885.91 o
  10   4  10     7393.24     8258.39    589.18 o
  11   4  10     1611.56     1911.35    203.43 o
  12   4  10       30.84       93.83    103.77 o
  13   4  10      230.83      339.76    192.44 o
  -5   5  10     5375.99     6447.44    722.97 o
  -4   5  10     3078.80     3632.44    288.98 o
  -3   5  10    10294.55    12790.26    879.84 o
  -2   5  10       46.08      304.66    156.74 o
  -1   5  10       65.58      185.28    137.65 o
   0   5  10      466.91      784.32    207.84 o
   1   5  10     5928.79     3614.12    351.70 o
   2   5  10    40489.91    27872.16   2448.43 o
   3   5  10       51.96       64.60     40.35 o
   4   5  10      126.95      219.06     71.33 o
   5   5  10     3307.37     3232.43    251.90 o
   6   5  10    10826.54     9587.70    874.59 o
   7   5  10    23216.44    22655.92   2004.40 o
   8   5  10       80.53      130.09     87.50 o
   9   5  10     1378.31     1327.63    180.74 o
  10   5  10       31.42        0.00     85.81 o
  11   5  10     1130.12     1147.85    178.35 o
  12   5  10     4837.03     5472.07    536.73 o
  -4   6  10       17.75        5.70     69.90 o
  -3   6  10      941.04     1168.38    244.05 o
  -2   6  10      827.99      845.92    215.05 o
  -1   6  10     3109.85     3972.12    511.97 o
   0   6  10     6074.27     8871.76    990.92 o
   1   6  10       57.71      100.71     87.60 o
   2   6  10      134.17      131.32     71.56 o
   3   6  10      475.65      560.95     70.38 o
   4   6  10    20556.55    20914.46   1339.57 o
   5   6  10     8087.32     7758.32    428.67 o
   6   6  10     4327.70     4107.92    407.52 o
   7   6  10     2083.94     2042.23    239.63 o
   8   6  10     1373.81     1354.17    178.86 o
   9   6  10     8409.15     8127.65    752.67 o
  10   6  10     5709.25     5475.13    527.60 o
  11   6  10     2606.35     2900.62    316.47 o
  12   6  10     2720.29     2935.30    325.30 o
  -4   7  10     2718.36     3105.02    440.99 o
  -3   7  10    10346.52    13492.38   1432.57 o
  -2   7  10        6.37      122.74    165.96 o
  -1   7  10      382.52      773.49    230.68 o
   0   7  10      733.35     1331.17    284.55 o
   1   7  10     3743.22     2417.92    252.33 o
   2   7  10    18793.76    13036.98   1165.84 o
   3   7  10       41.95       84.05     62.21 o
   4   7  10     9438.74     9379.33    845.37 o
   5   7  10      269.09      249.31     55.95 o
   6   7  10     4204.27     3987.34    393.46 o
   7   7  10    30692.84    30481.44   2683.48 o
   8   7  10       24.10       24.34     80.99 o
   9   7  10     6754.27     7216.57    676.82 o
  10   7  10       39.01      131.56     95.05 o
  11   7  10     1756.31     1910.01    240.27 o
  12   7  10     3887.07     4378.91    442.82 o
  -3   8  10      910.21     1450.11    288.55 o
  -2   8  10       98.98      214.87    182.55 o
  -1   8  10    11523.87    21822.76   2264.66 o
   0   8  10     5046.52     9701.85   1089.69 o
   1   8  10     1337.37     1169.96    396.55 o
   2   8  10     5879.13     4303.32    414.25 o
   3   8  10      928.82      845.67    107.45 o
   4   8  10     1519.75     1329.69    140.94 o
   5   8  10     6138.92     5702.86    412.17 o
   6   8  10     9398.37     8580.81    595.70 o
   7   8  10     9981.51     9996.66    739.39 o
   8   8  10        4.68        7.34     81.83 o
   9   8  10     6281.41     6294.80    597.27 o
  10   8  10     1042.78     1248.57    177.92 o
  11   8  10     5581.72     6321.65    603.25 o
  12   8  10     4670.80     5762.04    562.06 o
  -3   9  10     8423.33    16461.47   1746.34 o
  -2   9  10       42.86      163.03    216.74 o
  -1   9  10     7753.75    15372.49   1650.60 o
   0   9  10       62.79        0.00    187.79 o
   1   9  10      930.05     1827.32    333.96 o
   2   9  10     1351.93     1253.61    448.14 o
   3   9  10      514.47      402.12     86.84 o
   4   9  10    19870.77    17239.16   1443.56 o
   5   9  10      205.04      123.97     68.50 o
   6   9  10      726.42      686.94    101.69 o
   7   9  10     2740.70     2702.86    224.64 o
   8   9  10     3173.02     3413.21    273.38 o
   9   9  10    14297.00    14566.60   1312.24 o
  10   9  10      326.21      428.79    119.84 o
  11   9  10      525.25      791.00    148.42 o
  12   9  10     1434.21     1851.96    251.09 o
  -2  10  10      352.95      853.81    297.20 o
  -1  10  10     3905.94     8515.02   1000.28 o
   0  10  10     2502.82     5623.91    728.97 o
   1  10  10     5260.27     9758.30   1111.57 o
   2  10  10     4027.53     2608.37    274.22 o
   3  10  10      144.01      177.74     73.72 o
   4  10  10      238.39      229.16     76.92 o
   5  10  10     2856.85     2333.72    203.08 o
   6  10  10     4713.03     4587.01    346.95 o
   7  10  10     8039.33     7744.77    548.92 o
   8  10  10       48.33       92.55     74.64 o
   9  10  10      286.14      324.80     96.05 o
  10  10  10     1641.67     1581.16    212.49 o
  11  10  10     6434.12     7415.28    705.83 o
  -1  11  10    11483.38    26527.02   2755.88 o
   0  11  10      985.24     2884.07    489.15 o
   1  11  10      190.23      590.94    260.01 o
   2  11  10     3558.39     2587.14    276.76 o
   3  11  10      366.42      251.91     82.38 o
   4  11  10    11268.12     9581.20   1517.69 o
   5  11  10     1902.54     1518.10    155.11 o
   6  11  10      944.61      929.03    122.81 o
   7  11  10        9.12       84.48     71.28 o
   8  11  10     1033.84     1106.29    135.50 o
   9  11  10     9599.56     9899.33    695.25 o
  10  11  10      805.31      941.74    137.35 o
   1  12  10     7515.83    16899.46   1825.07 o
   2  12  10     9105.85     6238.03    586.71 o
   3  12  10      279.40      174.80     77.44 o
   4  12  10       84.60      103.33     82.67 o
   5  12  10      345.15      369.85     87.11 o
   6  12  10     1444.35     1512.93    178.82 o
   7  12  10     5381.04     5072.65    386.71 o
   8  12  10      731.28     1035.10    280.83 o
   9  12  10     2095.35     2468.01    271.87 o
   3  13  10      602.66      481.72    135.51 o
   4  13  10     5854.47     4820.20    841.65 o
   5  13  10      217.31      220.40     89.72 o
   6  13  10     3737.21     3160.57    268.95 o
   7  13  10      302.26      295.41     97.02 o
   1  -7  11     1391.21     1748.32    198.64 o
   2  -7  11        9.95       35.18    213.17 o
   3  -7  11     5002.68     5913.17    328.46 o
   4  -7  11        1.27        0.00     85.34 o
  -1  -6  11       22.38        5.04    133.02 o
   0  -6  11       92.01      181.20    105.91 o
   1  -6  11      191.73      281.16    112.38 o
   2  -6  11     5405.54     6106.09    568.78 o
   3  -6  11    19305.50    22311.44   1051.58 o
   4  -6  11      168.40      182.72     85.01 o
   5  -6  11      372.13      322.26     89.52 o
   6  -6  11       60.59       30.24     85.26 o
  -2  -5  11       77.84      154.22    144.78 o
  -1  -5  11       84.80      114.78    135.13 o
   0  -5  11    14635.90    17178.76   2106.85 o
   1  -5  11      733.60      879.59    130.82 o
   2  -5  11     3174.83     3318.34    222.29 o
   3  -5  11       63.58        0.63     78.65 o
   4  -5  11     1235.77     1478.30    134.43 o
   5  -5  11    11927.60    11599.94    639.54 o
   6  -5  11      572.25      572.05     97.82 o
   7  -5  11     3173.88     3673.95    285.52 o
   8  -5  11      296.73      582.30     99.13 o
  -3  -4  11     1063.68     1094.93    193.65 o
  -2  -4  11    14135.17    11975.61   1024.39 o
  -1  -4  11      695.90      528.07    157.06 o
   0  -4  11     4597.40     5280.68    405.94 o
   1  -4  11      251.75      223.98     72.87 o
   2  -4  11     3974.90     4244.06    261.28 o
   3  -4  11     3057.72     3271.50    222.54 o
   4  -4  11      492.24      505.55     87.64 o
   5  -4  11     5948.94     5894.84    354.41 o
   6  -4  11      507.07      584.23     94.96 o
   7  -4  11     1662.34     1611.61    138.69 o
   8  -4  11     5551.94     6608.27    465.05 o
   9  -4  11      555.55      677.99    100.98 o
  -3  -3  11     3759.67     3586.68    370.08 o
  -2  -3  11      727.52      852.07    177.22 o
  -1  -3  11       11.15        0.00    108.26 o
   0  -3  11    25611.82    25039.63   2034.37 o
   1  -3  11     1045.00      933.25     95.36 o
   2  -3  11     6670.65     7054.24    383.15 o
   3  -3  11     1035.50     1127.19    112.70 o
   4  -3  11      245.23      245.50     82.00 o
   5  -3  11     8103.56     8112.57    457.28 o
   6  -3  11     1106.28     1069.60    110.99 o
   7  -3  11     8838.94     9516.98    501.18 o
   8  -3  11     3093.64     3173.97    246.76 o
   9  -3  11      228.33      236.39     78.64 o
  10  -3  11     1184.29     1482.31    128.46 o
  -4  -2  11       18.87        0.00     97.14 o
  -3  -2  11     6241.04     5725.92    530.12 o
  -2  -2  11    16458.64    15335.57   1268.80 o
  -1  -2  11     2156.74     2202.96    269.85 o
   0  -2  11    13243.16    13191.90   1105.59 o
   1  -2  11      410.30      504.39     73.78 o
   2  -2  11       73.47      121.62     62.05 o
   3  -2  11     3655.19     3609.60    226.35 o
   4  -2  11     1229.42     1460.25    130.23 o
   5  -2  11    18387.45    16954.71    883.89 o
   6  -2  11      419.42      294.82     75.19 o
   7  -2  11       51.35       92.15     80.95 o
   8  -2  11      108.25       69.10     67.41 o
   9  -2  11     2888.22     3114.52    254.60 o
  10  -2  11    13263.66    15761.82    843.05 o
  -4  -1  11     1076.22     1160.96    141.91 o
  -3  -1  11    18296.77    15769.99   1300.26 o
  -2  -1  11     7666.11     6868.37    610.30 o
  -1  -1  11       10.69        7.97     94.41 o
   0  -1  11     2393.43     2265.11    255.86 o
   1  -1  11     1674.05     1593.96    121.73 o
   2  -1  11    27685.35    27460.99   1347.64 o
   3  -1  11     6181.82     6079.94    335.09 o
   4  -1  11     1333.93     1311.52    117.75 o
   5  -1  11      566.29      611.44     79.40 o
   6  -1  11      910.27      978.60     94.64 o
   7  -1  11    11760.59    12733.72    621.85 o
   8  -1  11     2028.83     2065.96    141.64 o
   9  -1  11      585.48      673.25    106.50 o
  10  -1  11      190.56      124.02     87.71 o
  11  -1  11       18.96        0.00     77.66 o
  -4   0  11     1345.40     1235.61    143.79 o
  -3   0  11      849.73      888.36    124.72 o
  -2   0  11     2308.92     1862.74    223.61 o
  -1   0  11     4351.93     4427.21    412.71 o
   0   0  11    13574.59    13843.14   1142.98 o
   1   0  11     1799.77     1781.22    124.36 o
   2   0  11     1609.35     1555.69    117.12 o
   3   0  11     5590.47     5160.15    287.99 o
   4   0  11     4129.72     4439.06    320.63 o
   5   0  11    13710.76    13248.61    855.06 o
   6   0  11       35.14        4.59     65.89 o
   7   0  11     4931.68     5099.29    316.61 o
   8   0  11       19.11        0.00    104.54 o
   9   0  11      478.81      530.01    153.38 o
  10   0  11     5553.53     6128.15    501.59 o
  11   0  11      140.63      119.00     77.61 o
  -4   1  11        6.87       34.36     79.20 o
  -3   1  11     8353.38     8463.62    722.31 o
  -2   1  11     8757.82     9577.74   1035.08 o
  -1   1  11     1290.48     1356.41    182.18 o
   0   1  11       72.56      118.13     93.37 o
   1   1  11        0.30       33.36     87.49 o
   2   1  11    44907.39    44015.59   2904.56 o
   3   1  11    22851.64    21632.55   1299.89 o
   4   1  11     7370.40     7014.80    463.25 o
   5   1  11     1099.44     1107.95    113.44 o
   6   1  11       89.04       79.69     68.34 o
   7   1  11     7219.09     7835.54    445.21 o
   8   1  11     8098.35     9264.56    638.58 o
   9   1  11     4819.14     5538.21    441.97 o
  10   1  11     1564.39     1865.46    241.22 o
  11   1  11      814.55     1246.83    210.92 o
  12   1  11     2159.59     2061.58    266.72 o
  -4   2  11       27.99       13.65     75.95 o
  -3   2  11      620.37      702.84    106.63 o
  -2   2  11      222.91      262.18     95.80 o
  -1   2  11     4898.58     6262.03    945.25 o
   0   2  11    29858.54    32197.94   2564.05 o
   1   2  11       22.30        0.00     72.39 o
   2   2  11     9788.78     9246.74    707.87 o
   3   2  11     3184.30     2749.42    171.72 o
   4   2  11     2148.92     1940.32    139.57 o
   5   2  11    19769.27    20572.24   1028.09 o
   6   2  11        6.87      107.89     73.62 o
   7   2  11     9504.34    10148.79    544.53 o
   8   2  11      243.76      310.15    120.69 o
   9   2  11      333.87      290.13     97.94 o
  10   2  11     1578.12     1992.20    178.08 o
  11   2  11      945.00     1142.17    199.09 o
  12   2  11     6834.22     7497.22   1159.15 o
  -4   3  11      225.72      348.44     93.90 o
  -3   3  11     2673.86     3288.55    258.98 o
  -2   3  11     2868.30     3427.69    605.49 o
  -1   3  11     6246.59     7730.33   1078.94 o
   0   3  11     8692.68    11500.84   1814.24 o
   1   3  11      858.72      873.04    291.22 o
   2   3  11     8173.21     7447.13    709.79 o
   3   3  11     3322.87     3218.04    295.45 o
   4   3  11    15377.13    12714.05    885.22 o
   5   3  11    14491.54    14410.01    729.09 o
   6   3  11     1874.26     1695.87    115.19 o
   7   3  11     5377.10     5449.46    355.56 o
   8   3  11     1787.98     2023.83    163.96 o
   9   3  11     9126.10     9982.59    892.07 o
  10   3  11     6226.71     7039.18    450.06 o
  11   3  11      341.22      462.19    102.62 o
  12   3  11       10.85       42.89     85.36 o
  -4   4  11       10.23      110.99    138.89 o
  -3   4  11     3287.44     4058.66    504.91 o
  -2   4  11      698.64     1179.85    231.81 o
  -1   4  11     3190.75     4753.24    587.36 o
   0   4  11    10094.45    15340.69   1611.94 o
   1   4  11     3295.43     2023.46    231.76 o
   2   4  11    19282.31    12137.98   1093.54 o
   3   4  11     3996.11     3581.80    409.51 o
   4   4  11       10.40        0.00     56.43 o
   5   4  11     9443.51     9034.34    626.18 o
   6   4  11      221.00      342.73     63.97 o
   7   4  11    19681.19    21153.86   1923.40 o
   8   4  11      183.85      306.84     98.74 o
   9   4  11      663.49      847.84    135.99 o
  10   4  11     1109.04     1182.58    158.66 o
  11   4  11       56.82        0.00    156.74 o
  12   4  11     6444.63     7188.64    532.84 o
  -4   5  11      101.61      247.51     84.35 o
  -3   5  11     5874.50     8303.03    912.68 o
  -2   5  11     3173.74     4811.73    593.75 o
  -1   5  11     5735.57     9175.25   1018.44 o
   0   5  11    10101.49    15219.90   1610.78 o
   1   5  11       23.65      120.37     73.17 o
   2   5  11      341.47      267.46    105.06 o
   3   5  11     1403.04     1264.65    255.91 o
   4   5  11    17740.71    15212.00   1593.00 o
   5   5  11    30667.59    27911.06   2618.01 o
   6   5  11      975.81     1066.23    111.31 o
   7   5  11      287.00      280.62    115.86 o
   8   5  11      302.29      307.06    114.39 o
   9   5  11     9913.85     9768.92    896.65 o
  10   5  11    10795.23    10521.83    964.87 o
  11   5  11     1038.06     1223.94    190.72 o
  12   5  11      506.54      741.02    165.00 o
  -3   6  11    16695.00    24670.97   2516.66 o
  -2   6  11      292.74      353.64    188.47 o
  -1   6  11      549.44      576.91    219.18 o
   0   6  11      116.57      145.42    181.09 o
   1   6  11     1805.10     2590.56    415.71 o
   2   6  11    19894.99    12315.67   1104.28 o
   3   6  11     2612.56     1844.29    214.09 o
   4   6  11      827.94      835.55    158.47 o
   5   6  11     1304.57     1291.41    127.47 o
   6   6  11     5316.33     4536.89    446.55 o
   7   6  11    23554.82    20073.04   1783.80 o
   8   6  11      273.76      240.94     99.69 o
   9   6  11     6297.39     5582.70    536.01 o
  10   6  11       36.03       93.58    109.31 o
  11   6  11      290.42      330.97    128.86 o
  12   6  11     6379.40     7201.55    681.34 o
  -3   7  11      123.72      368.05    205.01 o
  -2   7  11      991.48     1618.71    307.07 o
  -1   7  11     3781.75     6300.90    769.86 o
   0   7  11     8957.38    16017.58   1703.38 o
   1   7  11      510.16      669.70    235.13 o
   2   7  11     2908.88     1938.16    217.50 o
   3   7  11     2097.52     1839.33    516.11 o
   4   7  11    10745.64    11692.24    811.35 o
   5   7  11     5257.82     5094.43    485.74 o
   6   7  11     3005.12     2792.08    297.36 o
   7   7  11    11931.13    11049.91   1006.84 o
   8   7  11      619.51      686.79    141.10 o
   9   7  11     4163.96     4183.93    422.69 o
  10   7  11     5649.74     5180.95    504.18 o
  11   7  11     5211.94     5332.16    518.60 o
  12   7  11     5693.62     6838.98    654.02 o
  -2   8  11      861.76     1375.69    304.08 o
  -1   8  11     5268.18     9347.59   1065.56 o
   0   8  11      265.96      605.06    250.17 o
   1   8  11     1570.02     2339.40    398.52 o
   2   8  11    11865.11     7197.79    664.38 o
   3   8  11      373.74      209.07     72.00 o
   4   8  11     3075.17     2957.48    243.53 o
   5   8  11     1086.61      987.86    117.61 o
   6   8  11     1718.20     1473.56    150.30 o
   7   8  11     7203.96     6636.86    629.32 o
   8   8  11      183.64      125.70    102.62 o
   9   8  11    16844.27    16119.38   1448.39 o
  10   8  11     1220.27     1486.38    212.61 o
  11   8  11      212.78      290.86    125.91 o
  12   8  11     1172.45     1458.02    212.79 o
  -2   9  11       26.27        0.00    214.85 o
  -1   9  11     7608.14    15608.17   1688.66 o
   0   9  11    10518.55    23933.17   2498.52 o
   1   9  11     2604.94     5457.39    709.95 o
   2   9  11     5329.69     3619.22    358.42 o
   3   9  11      236.51      229.66     81.41 o
   4   9  11     1362.92     1129.49    294.10 o
   5   9  11     5253.88     4571.90    402.47 o
   6   9  11     1627.30     1723.71    222.42 o
   7   9  11    11322.07    10410.54    986.83 o
   8   9  11      722.95      543.22    131.66 o
   9   9  11       92.02       91.28    105.33 o
  10   9  11     1070.73     1250.64    191.36 o
  11   9  11     6678.93     6979.00    669.27 o
  -1  10  11    13815.57    31503.13   3244.68 o
   0  10  11     1117.07     3223.70    514.00 o
   1  10  11       25.97      165.75    236.46 o
   2  10  11     3781.54     6160.91    775.72 o
   3  10  11       60.12        0.00     63.92 o
   4  10  11     9725.12     7154.06    669.19 o
   5  10  11     2943.42     2874.06    241.73 o
   6  10  11      320.92      210.23     80.29 o
   7  10  11      895.06      808.11    116.78 o
   8  10  11     1773.98     1740.22    176.78 o
   9  10  11    13954.10    13167.97   1197.55 o
  10  10  11     2287.81     2377.56    285.18 o
  11  10  11     1467.62     1844.66    251.31 o
   1  11  11     4369.88    10843.69   1256.33 o
   2  11  11     8297.42    15684.54   1706.70 o
   3  11  11      131.36      121.24     79.62 o
   4  11  11      104.34      109.14     74.78 o
   5  11  11     2092.60     1692.57    368.42 o
   6  11  11     3362.63     2811.48    240.62 o
   7  11  11     3686.15     3871.84    307.50 o
   8  11  11        2.33       22.76     77.88 o
   9  11  11     2598.43     3012.46    321.88 o
  10  11  11        6.15        0.00    101.34 o
   2  12  11      997.55     2134.66    409.54 o
   3  12  11       61.12       32.53     77.12 o
   4  12  11    14947.04    10925.50    998.61 o
   5  12  11     2223.40     1985.82    253.51 o
   6  12  11     2449.57     2207.34    277.03 o
   7  12  11      148.76      130.13     86.64 o
   8  12  11       78.46       48.71     80.20 o
   0  -5  12     3190.80     3189.76    391.72 o
   1  -5  12     2542.55     2872.14    248.72 o
   2  -5  12     1866.47     2033.66    203.49 o
   3  -5  12    16335.71    18425.87    957.03 o
   4  -5  12       70.52       33.03     79.05 o
   5  -5  12     3046.72     3120.07    248.33 o
   6  -5  12      695.76      669.94    107.33 o
  -1  -4  12      424.72      402.17    171.07 o
   0  -4  12    17365.96    15388.72   1302.08 o
   1  -4  12    10535.25    11391.45    727.68 o
   2  -4  12     1555.80     1481.34    135.64 o
   3  -4  12     4097.70     4602.65    290.00 o
   4  -4  12      183.55      155.20     78.98 o
   5  -4  12     2835.81     3095.36    295.04 o
   6  -4  12     1417.56     1486.97    242.61 o
   7  -4  12     2765.29     3032.60    265.13 o
   8  -4  12     3501.36     4221.66    369.95 o
  -2  -3  12    10782.31     8910.37    785.87 o
  -1  -3  12      764.35      733.45    170.92 o
   0  -3  12    11320.89     9973.05    871.06 o
   1  -3  12      112.35      159.76     89.97 o
   2  -3  12      337.03      356.40    117.99 o
   3  -3  12     7344.52     7694.47    429.10 o
   4  -3  12       35.28       21.48     74.77 o
   5  -3  12    18876.87    18011.75    940.82 o
   6  -3  12      152.86        2.43     72.86 o
   7  -3  12       25.15        0.00     72.43 o
   8  -3  12     2310.34     2351.10    169.58 o
   9  -3  12      143.32      143.72     83.17 o
  -2  -2  12     2435.96     2073.75    267.55 o
  -1  -2  12      411.71      390.63    148.82 o
   0  -2  12     9012.49     7833.51    700.48 o
   1  -2  12    12571.58    11773.89    605.80 o
   2  -2  12     7618.47     7279.55    399.41 o
   3  -2  12     8595.70     8133.41    442.71 o
   4  -2  12     1043.06      921.93    124.52 o
   5  -2  12     2698.35     2834.22    271.66 o
   6  -2  12     4441.69     4273.19    274.11 o
   7  -2  12     5662.34     5183.17    321.39 o
   8  -2  12     3228.61     3508.50    213.25 o
   9  -2  12      164.15      136.57     77.79 o
  10  -2  12       42.06      127.51     99.35 o
  -3  -1  12      724.07      736.55    169.86 o
  -2  -1  12     7540.22     6384.66    581.56 o
  -1  -1  12     1540.94     1472.18    215.42 o
   0  -1  12    20391.29    18889.49   1548.09 o
   1  -1  12     4025.27     3281.82    344.41 o
   2  -1  12      639.30      675.92     87.29 o
   3  -1  12     9096.84     8865.58    469.60 o
   4  -1  12       37.28       85.22     67.34 o
   5  -1  12    18042.66    16560.63    862.24 o
   6  -1  12     4112.98     4159.50    419.94 o
   7  -1  12     2543.87     2544.00    230.30 o
   8  -1  12       18.52        0.00     66.03 o
   9  -1  12      577.24      687.34    117.57 o
  10  -1  12     7830.98     8448.07    546.77 o
  -3   0  12    14998.73    13837.79   1156.33 o
  -2   0  12     8407.22     7461.76    658.77 o
  -1   0  12       16.60        0.00     93.79 o
   0   0  12       10.78        0.00    105.33 o
   1   0  12      204.54       88.77    103.46 o
   2   0  12    14094.08    12911.85    654.85 o
   3   0  12    29932.28    27888.91   1381.07 o
   4   0  12     1214.90     1064.61    102.84 o
   5   0  12       44.75      150.50     93.16 o
   6   0  12      708.83      553.42    107.48 o
   7   0  12     8730.69     9649.49    868.17 o
   8   0  12     8815.99     9065.62    516.42 o
   9   0  12     2458.29     2572.42    274.76 o
  10   0  12     1574.31     1701.50    195.60 o
  11   0  12      169.38      111.31     81.61 o
  -3   1  12      201.90      140.54     94.39 o
  -2   1  12       44.42      117.71    116.03 o
  -1   1  12     1769.29     1525.58    206.65 o
   0   1  12    11768.29    11720.39    979.20 o
   1   1  12     3789.02     3901.60    375.56 o
   2   1  12     4484.74     4448.13    373.90 o
   3   1  12      528.05      493.20     93.37 o
   4   1  12      362.20      510.82    128.77 o
   5   1  12    14074.46    14731.19    924.47 o
   6   1  12     1467.09     2032.09    258.41 o
   7   1  12    10114.58    10598.16    583.48 o
   8   1  12      382.03      446.02    100.11 o
   9   1  12      241.87      256.77    129.69 o
  10   1  12     5452.99     6881.71    532.33 o
  11   1  12       37.03        9.87    137.37 o
  -3   2  12     3230.61     3329.72    388.81 o
  -2   2  12    10624.56    11785.62   1482.32 o
  -1   2  12     2274.07     2336.69    264.82 o
   0   2  12     1165.67      942.05    157.99 o
   1   2  12       18.38        0.00     87.07 o
   2   2  12    11659.37    11594.96   1048.77 o
   3   2  12    12939.26    12697.83   1073.21 o
   4   2  12     4307.52     4464.11    318.14 o
   5   2  12     7334.85     7201.82    394.43 o
   6   2  12      391.61      281.81     69.66 o
   7   2  12     5470.78     5317.17    276.85 o
   8   2  12    15361.90    16542.46    863.97 o
   9   2  12     2460.36     2918.91    220.32 o
  10   2  12     4949.56     5585.09    453.38 o
  11   2  12       60.59        0.00    119.35 o
  -3   3  12     1976.78     2368.03    219.58 o
  -2   3  12     1100.14     1243.26    203.33 o
  -1   3  12      438.62      617.02    116.89 o
   0   3  12    13824.94    15102.64   1236.64 o
   1   3  12      303.32      300.55    112.71 o
   2   3  12     2897.00     1958.54    237.71 o
   3   3  12     9063.37     7122.30    909.00 o
   4   3  12      631.98      729.30    126.56 o
   5   3  12     7801.35     7502.43    718.10 o
   6   3  12      435.21      548.74     72.86 o
   7   3  12    16642.11    16262.04    787.89 o
   8   3  12     5851.50     6874.84    393.54 o
   9   3  12      103.41      104.10     82.89 o
  10   3  12     2057.14     2274.27    189.10 o
  11   3  12        1.68       28.02     87.68 o
  12   3  12     5823.27     5999.33    375.68 o
  -3   4  12     2273.05     2492.03    377.90 o
  -2   4  12    10710.73    15361.22   1608.01 o
  -1   4  12     3356.25     4739.07    611.55 o
   0   4  12    12015.69    21059.76   2181.95 o
   2   4  12      464.38      266.61    105.38 o
   3   4  12      372.47      668.83    228.38 o
   4   4  12     5601.64     4625.03    392.44 o
   5   4  12    31821.07    27009.07   2250.68 o
   6   4  12      309.75      319.03     70.60 o
   7   4  12      775.19      732.50    126.95 o
   8   4  12     1729.79     1733.98    332.07 o
   9   4  12     8295.90     7978.92    975.10 o
  10   4  12    16694.00    18903.64   2199.84 o
  11   4  12      408.42      353.39    126.96 o
  12   4  12      328.38      378.85    133.34 o
  -3   5  12     9849.10    14965.65   1571.64 o
  -2   5  12     2162.74     3285.10    472.09 o
  -1   5  12        8.13      167.64    180.02 o
   0   5  12     1925.50     3601.86    525.67 o
   1   5  12      315.80      644.35    236.33 o
   2   5  12     4888.61     2798.34    294.61 o
   3   5  12     2951.63     1948.98    229.73 o
   4   5  12      259.45      208.53     74.19 o
   5   5  12      428.09      412.56    124.06 o
   6   5  12      796.74      840.48    103.51 o
   7   5  12    15099.87    12615.02   1147.01 o
   8   5  12     3286.84     3044.29    327.93 o
   9   5  12      744.95      712.28    145.73 o
  10   5  12      649.40      696.64    160.83 o
  11   5  12      395.69      568.19    151.55 o
  12   5  12     4919.67     5034.14    508.81 o
  -2   6  12     3183.73     5773.21    708.97 o
  -1   6  12     3641.28     6067.83    749.42 o
   0   6  12    13600.04    22838.82   2377.57 o
   1   6  12        6.98        0.00    192.82 o
   2   6  12     1017.12      997.73    453.31 o
   3   6  12     3084.47     1854.62    220.06 o
   4   6  12     2772.14     1871.47    225.25 o
   5   6  12    12555.09    10298.99   1302.23 o
   6   6  12        7.90       34.45     59.56 o
   7   6  12     6081.53     5166.43    506.75 o
   8   6  12       11.40        0.00     89.38 o
   9   6  12     3200.08     2704.74    299.22 o
  10   6  12    15011.86    14359.27   1296.90 o
  11   6  12       34.70      120.22    123.37 o
  12   6  12     3558.69     3924.58    417.98 o
  -2   7  12     3622.17     5579.79    704.19 o
  -1   7  12     1426.05     2477.57    432.86 o
   0   7  12       61.67      140.37    212.76 o
   1   7  12       45.39      354.17    224.09 o
   2   7  12    21169.96    11627.70   1047.26 o
   3   7  12     3435.29     2235.66    247.73 o
   4   7  12     1229.53      844.24    139.94 o
   5   7  12     2213.95     2151.36    459.95 o
   6   7  12     2425.38     2214.07    184.42 o
   7   7  12     2874.26     2300.90    261.88 o
   8   7  12     3785.25     3203.74    343.05 o
   9   7  12     4760.17     3861.34    394.85 o
  10   7  12     2664.47     2639.22    296.26 o
  11   7  12      650.36      750.37    161.24 o
  -1   8  12     2827.75     5579.49    737.31 o
   0   8  12    13714.69    27447.69   2847.72 o
   1   8  12       30.61      255.56    232.27 o
   2   8  12     6984.56    10708.45   1205.45 o
   3   8  12       87.11       88.82     74.38 o
   4   8  12      790.53      645.49    124.42 o
   5   8  12     2464.75     1872.42    228.29 o
   6   8  12      338.40      315.80     87.52 o
   7   8  12    14632.96    12413.90   1128.52 o
   8   8  12      173.84      250.14    104.71 o
   9   8  12      414.53      417.50    130.98 o
  10   8  12     2026.69     2103.67    262.20 o
  11   8  12     1686.29     1864.03    238.34 o
   0   9  12     1272.70     2587.61    472.06 o
   1   9  12      249.82      728.02    300.11 o
   2   9  12     9088.37    16920.24   1821.48 o
   3   9  12     1627.45     1013.94    150.91 o
   4   9  12    10746.71     7060.06    661.59 o
   5   9  12     2442.62     2424.93    425.08 o
   6   9  12       27.40       34.75     71.60 o
   7   9  12      948.27      834.03    155.84 o
   8   9  12     1428.98     1101.33    177.36 o
   9   9  12     4147.22     4469.80    454.15 o
  10   9  12     3861.30     4003.49    417.73 o
  11   9  12       34.51       20.56    117.71 o
   1  10  12      629.78     1907.14    429.34 o
   2  10  12    12020.38    21389.74   2271.31 o
   3  10  12     1318.20     1171.10    476.52 o
   4  10  12       82.16      104.20     80.88 o
   5  10  12     5882.98     4987.13    487.75 o
   6  10  12      297.37      286.54     86.93 o
   7  10  12     8768.94     7509.33    709.27 o
   8  10  12     1180.66     1135.23    173.52 o
   9  10  12      239.54      291.50    128.02 o
  10  10  12       31.79      104.49    119.38 o
   2  11  12      144.73      504.87    265.87 o
   3  11  12       10.03       42.75     78.41 o
   4  11  12    13030.02     9280.39    855.29 o
   5  11  12     7854.59     6117.65    587.65 o
   6  11  12      781.06      614.59    106.47 o
   7  11  12      161.02      157.67     80.97 o
   8  11  12      280.37      234.21    110.81 o
   9  11  12     2691.24     2729.09    315.99 o
   5  12  12      181.37      129.05     90.06 o
   6  12  12     1288.89     1205.48    149.13 o
   2  -4  13       44.23        0.44     97.53 o
   3  -4  13    14620.11    14866.33    776.23 o
   4  -4  13     1132.13     1185.30    132.18 o
   5  -4  13     6946.71     6608.62    401.23 o
   0  -3  13     9647.45     8667.21    779.84 o
   1  -3  13    13771.32    12845.63   1108.98 o
   2  -3  13     2328.91     2115.25    169.67 o
   3  -3  13     4293.76     4053.65    261.36 o
   4  -3  13      198.16      252.10     92.18 o
   5  -3  13      691.44      749.38    109.68 o
   6  -3  13     4143.03     3885.99    267.48 o
   7  -3  13     2078.82     2300.30    230.55 o
   0  -2  13    11645.41     9746.43    856.95 o
   1  -2  13     5288.49     5177.40    514.15 o
   2  -2  13      273.75      296.96     83.60 o
   3  -2  13     2356.75     2383.19    181.68 o
   4  -2  13      276.28      321.36     88.16 o
   5  -2  13    16012.72    15226.84    793.63 o
   6  -2  13     3535.27     3480.88    307.03 o
   7  -2  13     1232.55     1150.18    121.84 o
   8  -2  13      698.88      683.65    100.65 o
  -1  -1  13      929.52      817.56    179.56 o
   0  -1  13     2472.55     2213.14    283.56 o
   1  -1  13     1377.03     1433.01    215.37 o
   2  -1  13     7349.81     7028.89    385.18 o
   3  -1  13     8591.21     7749.35    423.76 o
   4  -1  13      583.72      552.19     95.34 o
   5  -1  13       61.33        0.00     69.25 o
   6  -1  13     4532.05     4237.15    357.01 o
   7  -1  13     4044.83     4180.61    414.12 o
   8  -1  13     7415.85     7439.74    465.46 o
   9  -1  13      419.68      219.24    123.25 o
  -1   0  13        8.02        0.00    109.73 o
   0   0  13     4772.36     4123.68    414.79 o
   1   0  13     8182.50     7373.61    657.47 o
   2   0  13      573.46      528.90     82.56 o
   3   0  13       76.50      207.72    163.55 o
   4   0  13        8.03        0.00     59.21 o
   5   0  13    21008.62    19332.20   1638.77 o
   6   0  13     9721.73     9475.42    509.59 o
   7   0  13     3045.48     2987.21    268.83 o
   8   0  13      210.60      302.41     79.31 o
   9   0  13        8.65        0.00     62.67 o
  10   0  13     4104.15     4428.83    330.89 o
  -2   1  13    13203.18    12568.53   1057.71 o
  -1   1  13       72.86        0.00    115.82 o
   0   1  13      549.25      665.49    158.50 o
   1   1  13       47.27      176.46    120.86 o
   2   1  13     7201.67     6635.45    384.33 o
   3   1  13    23051.03    20746.61   1125.17 o
   4   1  13      199.24      139.25     95.46 o
   5   1  13     2613.37     2771.14    245.97 o
   6   1  13     1918.64     1922.38    172.37 o
   7   1  13     3571.27     3591.26    258.31 o
   8   1  13    14515.21    16277.31    869.71 o
   9   1  13      361.72      318.89    136.80 o
  10   1  13     2795.46     3065.51    310.53 o
  -2   2  13      133.81      221.80    135.13 o
  -1   2  13      198.98      124.02    112.06 o
   0   2  13     4743.78     4795.09    450.45 o
   1   2  13     2121.23     2142.99    260.36 o
   2   2  13     2562.95     2925.66    315.21 o
   3   2  13     6513.95     6487.65    896.57 o
   4   2  13     1684.68     1537.80    164.81 o
   5   2  13     6338.88     7007.52    473.70 o
   6   2  13      981.29     1084.85    126.41 o
   7   2  13     6553.34     6387.25    378.50 o
   8   2  13     7308.53     7496.90    435.13 o
   9   2  13      724.77      734.48    152.82 o
  10   2  13     3007.78     3256.05    358.33 o
  11   2  13      552.44      605.18    225.04 o
  -2   3  13     9875.60    14626.94   1542.88 o
   3   3  13     9417.78     8158.83    793.40 o
   4   3  13     3290.65     2747.20    431.23 o
   5   3  13    16656.32    14237.19   1981.15 o
   6   3  13     1421.64     1343.09    132.24 o
   7   3  13      397.38      490.50    197.10 o
   8   3  13     5518.77     5283.28    652.73 o
   9   3  13      658.81      601.99    140.93 o
  10   3  13    10509.06    11345.65   1685.52 o
  11   3  13       81.92       86.77    125.62 o
  -1   4  13        8.45       20.98    183.58 o
   2   4  13     6741.36     3601.11    370.81 o
   3   4  13     6342.72     3770.49    387.60 o
   4   4  13      137.85       29.59     76.83 o
   6   4  13      931.46      921.81    125.80 o
   7   4  13     7623.83     6778.31    481.06 o
   8   4  13    11059.34     8791.31    825.61 o
   9   4  13       28.74        0.00    101.96 o
  10   4  13       13.65        0.00    110.57 o
  11   4  13      174.91      275.11    139.55 o
  -1   5  13     1101.04     2402.31    408.75 o
   0   5  13    20156.91    39882.08   4040.45 o
   3   5  13     1341.50      708.98    139.11 o
   4   5  13     1801.26     1381.60    296.76 o
   5   5  13    18246.03    15135.29   2071.47 o
   6   5  13     1642.04     1390.87    146.95 o
   7   5  13      526.83      515.06     96.82 o
   8   5  13      302.41      310.83    121.94 o
   9   5  13     4403.15     3723.67    399.71 o
  10   5  13    14426.97    12646.33   1158.54 o
  11   5  13      118.22       11.33    134.71 o
  -1   6  13       14.99        0.00    206.03 o
   0   6  13      100.22      305.72    246.13 o
   1   6  13      159.54      447.81    256.01 o
   3   6  13     7612.56     4754.94    465.10 o
   4   6  13     1210.54      787.85    204.32 o
   5   6  13      422.35      375.77     89.69 o
   6   6  13      646.49      554.74     99.54 o
   7   6  13     8693.00     7257.73    719.59 o
   9   6  13     1359.73     1353.16    205.92 o
  10   6  13     4553.25     3837.08    409.62 o
  11   6  13       16.47       40.49    128.40 o
   0   7  13    13896.37    29202.42   3024.20 o
   1   7  13      838.75     1610.66    381.77 o
   2   7  13     6317.93    10192.84   1162.70 o
   3   7  13     1618.89      833.59    147.34 o
   4   7  13      897.69      403.87    116.56 o
   5   7  13    12826.14     8504.67    788.07 o
   6   7  13      198.83      224.72     81.74 o
   7   7  13     4220.79     3947.71    489.99 o
   8   7  13      366.62      305.60    124.47 o
   9   7  13      619.68      489.60    141.71 o
  10   7  13     4293.98     3312.37    356.80 o
  11   7  13        7.16      244.01    122.11 o
   0   8  13     1866.27     3455.78    565.45 o
   1   8  13      273.01      421.83    290.67 o
   2   8  13    11823.35    19543.21   2083.76 o
   3   8  13    11352.98     6717.16    629.26 o
   4   8  13     4047.03     2456.14    273.54 o
   5   8  13     2334.94     1882.19    233.07 o
   6   8  13      178.64      238.64    127.59 o
   7   8  13     3819.91     2731.50    307.81 o
   8   8  13     3765.34     3209.81    348.64 o
   9   8  13     1412.30     1525.48    216.64 o
  10   8  13     4403.18     3777.06    400.66 o
   1   9  13        3.26        0.00    255.13 o
   2   9  13    12939.36    24309.11   2565.56 o
   3   9  13     1453.35      857.33    142.26 o
   4   9  13      116.61       62.79    115.62 o
   5   9  13     6765.61     4528.79    451.19 o
   6   9  13        2.62        0.00     70.36 o
   7   9  13     9169.70     6940.79    662.26 o
   8   9  13     1559.02     1355.07    201.33 o
   9   9  13      554.48      427.84    139.18 o
  10   9  13     1539.71     1393.84    202.15 o
   3  10  13      321.57      380.72    271.58 o
   4  10  13     6908.20     4449.97    442.06 o
   5  10  13     8927.08     6013.31    575.98 o
   6  10  13      121.06      166.40    108.69 o
   7  10  13      403.68      445.24    101.61 o
   8  10  13     1118.65      984.30    173.71 o
   9  10  13     4621.90     4014.74    422.43 o
   5  11  13     1140.59      846.47    207.01 o
   6  11  13       10.98        5.47     81.83 o
   3  -2  14     8785.41     8230.94    529.82 o
   4  -2  14     2174.87     2193.79    188.45 o
   5  -2  14       79.77        0.00     84.49 o
   6  -2  14     6966.72     6447.84    407.56 o
   1  -1  14     7311.42     6371.05    605.13 o
   2  -1  14       42.61      131.86    168.59 o
   3  -1  14       49.97       50.70     80.04 o
   4  -1  14       75.55       60.08     83.90 o
   5  -1  14     8637.88     7552.23    430.26 o
   6  -1  14    15642.47    13917.13    736.67 o
   7  -1  14      691.56      682.23    107.46 o
   1   0  14      139.19        3.57    135.77 o
   2   0  14     2486.00     2638.05    322.05 o
   3   0  14    13337.12    13370.73    758.63 o
   4   0  14      626.18      569.25    105.72 o
   5   0  14      535.05      471.78     98.06 o
   6   0  14      449.21      443.92     89.56 o
   7   0  14     1160.50      992.34    113.61 o
   8   0  14     8545.49     7578.82    579.90 o
   0   1  14     4319.67     4477.13    440.84 o
   1   1  14     7846.46     7587.19    682.13 o
   2   1  14     1898.52     2122.69    275.61 o
   3   1  14      884.88      744.32    107.03 o
   4   1  14       70.39        8.43     70.72 o
   5   1  14     5907.92     5781.16    427.54 o
   6   1  14     6289.83     6610.68    398.70 o
   7   1  14     1333.17     1384.06    161.76 o
   8   1  14     4196.06     4543.98    315.29 o
   9   1  14      333.49      327.00    116.18 o
   0   2  14     3496.78     3375.22    364.47 o
   1   2  14       40.81        0.00    124.84 o
   2   2  14      712.79      837.35    179.94 o
   3   2  14    15381.78    15219.23   1151.23 o
   4   2  14      229.67      257.61    105.11 o
   5   2  14     2454.33     2495.43    239.16 o
   6   2  14     2799.81     2786.54    215.39 o
   7   2  14     1987.98     1698.42    175.99 o
   8   2  14     6017.34     6390.73    388.91 o
   9   2  14       73.71      191.68    130.91 o
   3   3  14     6411.95     5729.66    596.18 o
   4   3  14        6.51        0.00    121.90 o
   5   3  14      848.45      711.91    191.73 o
   6   3  14      695.79      469.30    100.41 o
   7   3  14     3666.51     3597.28    251.51 o
   8   3  14    14126.52    12934.11    714.47 o
   9   3  14        2.88        0.00    114.57 o
  10   3  14      451.51      433.66    246.22 o
   3   4  14     3157.16     1655.36    224.84 o
   4   4  14       25.50       10.04     80.55 o
   5   4  14     7633.76     4874.80    490.40 o
   6   4  14     1012.21      902.56    160.46 o
   7   4  14        9.64        0.00     72.41 o
   8   4  14      924.61      667.76    118.27 o
   9   4  14      928.86      902.63    195.73 o
  10   4  14     8731.95     7523.03    730.92 o
   3   5  14    10196.92     5558.08    540.01 o
   4   5  14        3.66        0.00     78.47 o
   5   5  14      507.69      341.58     94.86 o
   6   5  14     3675.05     2916.87    242.91 o
   7   5  14     2222.74     1885.19    214.83 o
   8   5  14     5619.61     4263.94    449.78 o
   9   5  14       50.75      237.10    142.89 o
  10   5  14     2100.02     1913.36    259.25 o
   3   6  14      543.01      439.38    127.43 o
   4   6  14       14.85       78.47    101.76 o
   5   6  14    21313.21    13457.41   1223.01 o
   6   6  14     1879.68     1700.60    203.72 o
   7   6  14     1947.76     1624.42    169.25 o
   8   6  14      131.97       25.39    124.01 o
   9   6  14     1598.94     1356.78    215.83 o
  10   6  14     3658.88     3035.87    352.32 o
   4   7  14       59.16       82.46    100.50 o
   5   7  14     2288.46     1819.62    303.91 o
   6   7  14      430.13      297.83     91.74 o
   7   7  14     1232.14     1099.44    134.74 o
   8   7  14     3395.27     2690.90    314.78 o
   9   7  14      507.73      520.60    140.86 o
   4   8  14       37.73        0.00     90.22 o
   5   8  14    11985.81     7258.43    684.04 o
   6   8  14      658.84      614.04    110.12 o
   7   8  14    10666.38     7239.84    687.75 o
   8   8  14     1732.11     1583.53    227.21 o
   9   8  14      764.45      534.59    142.57 o
   4   9  14     1093.80      625.72    130.44 o
   5   9  14     8308.94     4947.71    488.57 o
   6   9  14     1071.62      835.33    156.90 o
   7   9  14      142.43      190.23     93.19 o
   8   9  14     4676.16     4057.99    419.29 o
   4   1  15     1085.72      976.67    119.87 o
   5   1  15     1420.23     1291.37    200.77 o
   6   1  15     2328.32     2056.11    159.35 o
   4   2  15      963.73      779.37    218.00 o
   5   2  15     1862.92     1739.50    308.17 o
   6   2  15     5669.33     5275.24    444.63 o
   7   2  15     1647.08     1850.63    321.55 o
   4   3  15     3027.48     2506.84    351.26 o
   5   3  15     8369.47     7538.25    778.56 o
   6   3  15     1934.75     2076.52    238.09 o
   7   3  15      242.14      190.14    129.46 o
   8   3  15     1287.16     1311.24    194.81 o
   4   4  15      599.87      648.29    186.43 o
   5   4  15       16.75       48.07     95.91 o
   6   4  15     3036.98     2343.12    320.33 o
   7   4  15     1545.32     1057.35    147.82 o
   8   4  15     9631.74     7884.44    643.32 o
   4   5  15       43.03       82.04    116.24 o
   5   5  15    13901.34     8056.56    766.75 o
   6   5  15     5093.40     3821.88    559.66 o
   7   5  15     2478.36     1923.61    194.55 o
   8   5  15      160.91       47.27     95.50 o
   4   6  15      761.42      453.54    134.59 o
   5   6  15     2740.51     2139.46    347.37 o
   6   6  15     1321.35     1179.22    187.82 o
   7   6  15      654.24      652.52    117.21 o
   8   6  15     8854.60     6708.53    469.37 o
   5   7  15    10877.15     5878.02    574.84 o
   6   7  15     8595.55     5230.67    525.71 o
   7   7  15     4416.50     3608.49    539.09 o
 
